# Supplementary material for: In-silico pre-clinical trials are made possible by a new simple and comprehensive lumbar belt mechanical model based on the Law of Laplace including support deformation and adhesion effects
Source: PLoS One. 2019 Mar 6;14(3):e0212681. doi: 10.1371/journal.pone.0212681 (PMC6402703; doi:10.1371/journal.pone.0212681)
Supplement: S1 File — The ZIP file contains rough data corresponding to the tensile tests and body shape. All data are provided in CSV file format. (ZIP) [file pone.0212681.s001.zip]

Archive with 4 entries (3 files):
- Supporting information/
- Supporting information/body_shape.zip
- Supporting information/Tensile test results on belts.csv
- Supporting information/Tensile test results on fabrics.csv
