# Supplementary material for: In-silico pre-clinical trials are made possible by a new simple and comprehensive lumbar belt mechanical model based on the Law of Laplace including support deformation and adhesion effects
Source: PLoS One. 2019 Mar 6;14(3):e0212681. doi: 10.1371/journal.pone.0212681 (PMC6402703; doi:10.1371/journal.pone.0212681)
Supplement: S1 File — The ZIP file contains rough data corresponding to the tensile tests and body shape. All data are provided in CSV file format. (ZIP) [file pone.0212681.s001.zip › Supporting information/Tensile test results on belts.csv]

Belt A	Displacement	Load	stretch	Tension / width	Stress		Belt B	Displacement	Load	stretch	Tension / width	Stress
	(mm)	(N)		N/m	Pa			(mm)	(N)		N/m	Pa
	0	0.00535	0	0.0205769230769231	0.0548717948717949			-0.00016	-0.00554	-4.05063291139241E-07	0.0268076923076923	0.0678675754625122
	0.14141	0.47007	0.000377093333333333	1.80796153846154	4.82123076923077			0.14187	0.35726	0.000367088607594937	0.155384615384615	0.393378773125609
	0.32797	1.2312	0.000874586666666667	4.73538461538462	12.6276923076923			0.32781	0.95976	0.000829113924050633	0.218269230769231	0.552580331061344
	0.49812	1.87085	0.00132832	7.19557692307692	19.1882051282051			0.49875	1.52148	0.00126106329113924	0.254769230769231	0.644985394352483
	0.66687	2.45249	0.00177832	9.43265384615385	25.1537435897436			0.66641	2.05748	0.00168749367088608	0.299807692307692	0.759006815968841
	0.83359	2.99168	0.00222290666666667	11.5064615384615	30.6838974358974			0.83297	2.58561	0.00210878481012658	0.313538461538461	0.793768257059396
	0.99984	3.50935	0.00266624	13.4975	35.9933333333333			0.99984	3.13161	0.00253086075949367	0.349692307692308	0.885296981499513
	1.16656	4.02575	0.00311082666666667	15.4836538461538	41.2897435897436			1.16656	3.68068	0.0029533164556962	0.438692307692308	1.11061343719572
	1.33328	4.47901	0.00355541333333333	17.2269615384615	45.9385641025641			1.33328	4.24503	0.00337617721518987	0.464807692307692	1.17672833495618
	1.50031	4.999	0.00400082666666667	19.2269230769231	51.2717948717949			1.49969	4.81981	0.00379746835443038	0.543230769230769	1.37526777020448
	1.66672	5.46645	0.00444458666666667	21.0248076923077	56.0661538461538			1.66687	5.42344	0.00421835443037975	0.594769230769231	1.50574488802337
	1.83344	5.96903	0.00488917333333333	22.9578076923077	61.2208205128205			1.83328	6.03281	0.00463924050632911	0.661769230769231	1.67536514118793
	2.00031	6.45245	0.00533416	24.8171153846154	66.1789743589744			1.99984	6.66894	0.00506288607594937	0.737461538461538	1.86699123661149
	2.16625	6.94161	0.00577666666666667	26.6985	71.196			2.16656	7.32281	0.00548615189873418	0.8385	2.12278481012658
	2.33344	7.44381	0.00622250666666667	28.6300384615385	76.3467692307692			2.33391	8.0034	0.00590782278481013	0.896769230769231	2.27030185004869
	2.50031	7.95855	0.00666749333333333	30.6098076923077	81.6261538461538			2.50031	8.69194	0.00632870886075949	1	2.53164556962025
	2.66687	8.46743	0.00711165333333333	32.5670384615385	86.8454358974359			2.66578	9.39377	0.00675040506329114	1.03576923076923	2.6222005842259
	2.83328	8.98924	0.00755541333333333	34.574	92.1973333333333			2.83312	10.10821	0.00717245569620253	1.16111538461538	2.93953261927945
	2.99937	9.51326	0.00799832	36.5894615384615	97.5718974358974			2.99984	10.84467	0.00759415189873418	1.13238461538462	2.8667964946446
	3.16734	10.03753	0.00844624	38.6058846153846	102.949025641026			3.16656	11.58716	0.00801622784810127	1.26146153846154	3.1935735150925
	3.33344	10.57021	0.00888917333333333	40.6546538461538	108.41241025641			3.33328	12.34305	0.00843827848101266	1.41888461538462	3.5921129503408
	3.49984	11.11112	0.00933290666666667	42.7350769230769	113.960205128205			3.49969	13.09555	0.00886035443037975	1.46630769230769	3.71217137293087
	3.66609	11.65141	0.00977624	44.8131153846154	119.501641025641			3.66687	13.8611	0.00928243037974684	1.53130769230769	3.87672833495618										Ceintures	Rigidit� (Pa)	Tension lin�ique
	3.83328	12.19828	0.01022208	46.9164615384615	125.110564102564			3.83344	14.63116	0.00970569620253165	1.64396153846154	4.16192794547225										Lombacross	5367.3	2066.4x-13.219
	4.00016	12.74472	0.0106670933333333	49.0181538461538	130.715076923077			4	15.39815	0.010126582278481	1.77796153846154	4.50116845180136										Lombacross Activity	9953.3	3782.4x+85.928
	4.16672	13.29507	0.0111112533333333	51.1348846153846	136.359692307692			4.16703	16.17232	0.0105490379746835	1.86642307692308	4.72512171372931										Lombaskin	4752.9	1877.4x+32.624
	4.33312	13.84294	0.0115549866666667	53.2420769230769	141.978871794872			4.33375	16.93992	0.0109691392405063	1.96873076923077	4.98412852969815										Lombax	8026.9	3010.1x+72.556
	4.50047	14.39898	0.0120012533333333	55.3806923076923	147.681846153846			4.49859	17.69494	0.0113924050632911	2.10165384615385	5.32064264849075
	4.66672	14.95641	0.0124445866666667	57.5246538461538	153.399076923077			4.66625	18.45413	0.0118152658227848	2.19788461538462	5.56426484907498
	4.83344	15.52118	0.0128891733333333	59.6968461538462	159.19158974359			4.83344	19.21737	0.0122349620253165	2.33734615384615	5.91733203505355
	5.00078	16.09016	0.0133354133333333	61.8852307692308	165.027282051282			4.99969	19.96523	0.0126578227848101	2.46315384615385	6.23583252190847
	5.16687	16.6509	0.01377832	64.0419230769231	170.778461538462			5.16594	20.70361	0.0130795189873418	2.61973076923077	6.63222979552094
	5.33203	17.23322	0.0142187466666667	66.2816153846154	176.750974358974			5.33281	21.4335	0.0135015696202532	2.75253846153846	6.96845180136319
	5.49937	17.81677	0.0146649866666667	68.5260384615385	182.736102564103			5.50016	22.16464	0.013924835443038	2.89442307692308	7.32765335929893
	5.66719	18.42071	0.0151125066666667	70.8488846153846	188.930358974359			5.66656	22.8823	0.0143461265822785	3.05257692307692	7.72804284323272
	5.83391	19.00732	0.0155570933333333	73.1050769230769	194.946871794872			5.83234	23.58856	0.014768582278481	3.22957692307692	8.1761441090555
	6.00016	19.60528	0.0160004266666667	75.4049230769231	201.079794871795			5.99984	24.29784	0.0151882784810127	3.40096153846154	8.61002921129503
	6.16641	20.19837	0.01644376	77.6860384615385	207.162769230769			6.16672	24.98724	0.015609164556962	3.61988461538462	9.16426484907497
	6.33344	20.78473	0.0168891733333333	79.9412692307692	213.176717948718			6.33297	25.66676	0.0160352151898734	3.80807692307692	9.64070107108082
	6.49937	21.39123	0.0173316533333333	82.2739615384615	219.397230769231			6.49953	26.34462	0.0164552911392405	4.04692307692308	10.2453748782863
	6.66672	21.9926	0.01777792	84.5869230769231	225.565128205128			6.66625	27.00472	0.0168785569620253	4.27938461538462	10.8338851022395
	6.83359	22.59797	0.0182229066666667	86.9152692307692	231.774051282051			6.83328	27.67021	0.0172978734177215	4.51403846153846	11.4279454722493
	7.00031	23.18406	0.0186674933333333	89.1694615384615	237.785230769231			6.99984	28.31739	0.0177223037974684	4.80576923076923	12.1665043816943
	7.16625	23.7772	0.01911	91.4507692307692	243.868717948718			7.16672	28.94829	0.018145164556962	5.07961538461538	12.8597857838364
	7.33344	24.37234	0.01955584	93.7397692307692	249.972717948718			7.33312	29.57633	0.0185636962025316	5.392	13.6506329113924
	7.50125	24.96187	0.0200033333333333	96.0071923076923	256.019179487179			7.50031	30.19817	0.0189881265822785	5.70323076923077	14.438558909445
	7.66656	25.53897	0.02044416	98.2268076923077	261.938153846154			7.66672	30.80184	0.0194090126582278	6.06119230769231	15.3447906523856
	7.8325	26.1094	0.0208866666666667	100.420769230769	267.788717948718			7.83219	31.39097	0.0198303037974684	6.42111538461538	16.255988315482
	8	26.69617	0.0213333333333333	102.677576923077	273.806871794872			8	31.97937	0.0202539493670886	6.83946153846154	17.3150925024343
	8.16719	27.26033	0.0217791733333333	104.847423076923	279.593128205128			8.16703	32.56503	0.0206744303797468	7.25623076923077	18.3702044790652
	8.33328	27.82903	0.02222208	107.034730769231	285.425948717949			8.33265	33.12411	0.0210961265822785	7.70653846153846	19.5102239532619
	8.49984	28.39504	0.02266624	109.211692307692	291.231179487179			8.49969	33.68134	0.0215173924050633	8.21111538461538	20.7876338851022
	8.6664	28.96935	0.0231104	111.420576923077	297.121538461538			8.66687	34.23451	0.0219406582278481	8.74473076923077	22.138558909445
	8.83359	29.53665	0.02355624	113.6025	302.94			8.83328	34.77378	0.0223635189873418	9.29784615384615	23.5388510223953
	9.00031	30.09593	0.0240008266666667	115.753576923077	308.676205128205			9.00047	35.29873	0.0227836202531646	9.90003846153846	25.063388510224
	9.16687	30.68267	0.0244449866666667	118.010269230769	314.694051282051			9.16609	35.82054	0.0232072658227848	10.5265384615385	26.649464459591
	9.33344	31.24668	0.0248891733333333	120.179538461538	320.478769230769			9.33312	36.33134	0.0236261772151899	11.1780769230769	28.2989289191821
	9.50031	31.81765	0.02533416	122.375576923077	326.334871794872			9.49969	36.84167	0.0240502278481013	11.8899230769231	30.1010710808179
	9.66687	32.37243	0.02577832	124.509346153846	332.024923076923			9.66656	37.3382	0.0244734936708861	12.6246923076923	31.9612463485881
	9.83312	32.94529	0.0262216533333333	126.712653846154	337.90041025641			9.83344	37.82813	0.0248931898734177	13.438	34.020253164557
	10.00031	33.50139	0.0266674933333333	128.8515	343.604			9.99922	38.31047	0.025316835443038	14.2595384615385	36.1000973709834
	10.16687	34.04829	0.0271116533333333	130.954961538462	349.213230769231			10.16672	38.79202	0.0257373417721519	15.1421538461538	38.3345666991237
	10.33359	34.60515	0.02755624	133.096730769231	354.924615384615			10.33297	39.25164	0.0261606075949367	16.0535	40.6417721518987
	10.49953	35.14425	0.0279987466666667	135.170192307692	360.453846153846			10.49984	39.71777	0.0265838481012658	17.0690384615385	43.2127555988315
	10.66719	35.67605	0.02844584	137.215576923077	365.908205128205			10.66719	40.17334	0.0270039493670886	18.098	45.8177215189873
	10.83359	36.23639	0.0288895733333333	139.370730769231	371.655282051282			10.83187	40.62608	0.0274260253164557	19.1710384615385	48.5342745861733
	11.00047	36.76965	0.0293345866666667	141.421730769231	377.124615384615			10.99969	41.07156	0.0278461265822785	20.3138846153846	51.4275559883155
	11.1664	37.28988	0.0297770666666667	143.422615384615	382.460307692308			11.16656	41.50853	0.0282697721518987	21.5476538461538	54.5510223953262
	11.33344	37.82852	0.0302225066666667	145.494307692308	387.98482051282			11.33312	41.93721	0.0286930379746835	22.7991923076923	57.7194741966894
	11.5	38.37413	0.0306666666666667	147.592807692308	393.580820512821			11.50015	42.36535	0.0291139240506329	24.1701538461538	61.1902629016553
	11.66641	38.90152	0.0311104266666667	149.621230769231	398.989948717949			11.66578	42.78508	0.0295363797468354	25.5125	64.5886075949367
	11.83312	39.40724	0.0315549866666667	151.566307692308	404.176820512821			11.83297	43.20123	0.029957670886076	26.9695	68.2772151898734
	12.00015	39.93203	0.0320004	153.584730769231	409.559282051282			12.00062	43.61575	0.030379746835443	28.4756153846154	72.0901655306719
	12.16719	40.4494	0.03244584	155.574615384615	414.865641025641			12.16531	44.02044	0.0308030126582278	30.0554615384615	76.0897760467381
	12.33328	40.98023	0.0328887466666667	157.616269230769	420.310051282051			12.33297	44.41813	0.0312227088607595	31.6380384615385	80.096299902629
	12.50015	41.46689	0.0333337333333333	159.488038461538	425.301435897436			12.49969	44.82409	0.0316455696202532	33.3025384615385	84.3102239532619
	12.66703	41.98567	0.0337787466666667	161.483346153846	430.622256410256			12.66625	45.21542	0.0320672405063291	34.9655384615385	88.5203505355404
	12.83375	42.49537	0.0342233333333333	163.443730769231	435.849948717949			12.83312	45.60098	0.0324893164556962	36.6981153846154	92.9066212268744
	12.99859	43.01709	0.0346629066666667	165.450346153846	441.200923076923			12.99969	45.98925	0.0329113924050633	38.4601923076923	97.3675754625122
	13.1664	43.54505	0.0351104	167.480961538462	446.615897435897			13.16734	46.37012	0.0333330632911392	40.2210384615385	101.82541382668
	13.33344	44.05071	0.03555584	169.425807692308	451.802153846154			13.33187	46.73588	0.0337547341772152	42.0447692307692	106.442453748783
	13.50062	44.56548	0.0360016533333333	171.405692307692	457.081846153846			13.49984	47.12008	0.0341784050632911	43.8893076923077	111.112171372931
	13.66687	45.06845	0.0364449866666667	173.340192307692	462.240512820513			13.6664	47.48607	0.0345992911392405	45.7894230769231	115.92259006816
	13.83375	45.53589	0.03689	175.138038461538	467.034769230769			13.83297	47.85009	0.0350189873417722	47.6728846153846	120.690847127556
	14.00062	46.05111	0.0373349866666667	177.119653846154	472.319076923077			14.00015	48.21352	0.0354426329113924	49.6444615384615	125.682181110029
	14.16578	46.53985	0.0377754133333333	178.999423076923	477.331794871795			14.16562	48.56043	0.0358647088607595	51.5888076923077	130.604576436222
	14.33328	47.04666	0.03822208	180.948692307692	482.529846153846			14.33344	48.92293	0.0362875696202532	53.5580384615385	135.589970788705
	14.50078	47.4813	0.0386687466666667	182.620384615385	486.987692307692			14.49969	49.27272	0.0367088607594937	55.5273846153846	140.575657254138
	14.66687	47.99528	0.0391116533333333	184.597230769231	492.259282051282			14.66687	49.61805	0.0371313164556962	57.5488076923077	145.693184031159
	14.83344	48.49681	0.03955584	186.526192307692	497.40317948718			14.83422	49.96634	0.037551417721519	59.5279615384615	150.703700097371
	15.00031	49.00834	0.0400008266666667	188.493615384615	502.649641025641			14.99953	50.31024	0.0379754683544304	61.5650384615385	155.860856864654
	15.16781	49.48711	0.0404474933333333	190.335038461538	507.560102564103			15.16719	50.65137	0.0383975443037975	63.581	160.964556962025
	15.3339	49.97769	0.0408904	192.221884615385	512.591692307692			15.33375	50.97961	0.038818835443038	65.6268461538461	166.143914313535
	15.49906	50.46606	0.0413308266666667	194.100230769231	517.600615384615			15.4989	51.31288	0.0392393164556962	67.6515384615385	171.269717624148
	15.66734	50.95591	0.0417795733333333	195.984269230769	522.624717948718			15.66734	51.65116	0.0396621772151899	69.7331538461538	176.539629990263
	15.83328	51.44197	0.04222208	197.853730769231	527.609948717949			15.8325	51.9709	0.0400838481012658	71.7333461538462	181.603407984421
	16	51.94796	0.0426666666666667	199.799846153846	532.79958974359			15.99984	52.30046	0.0405067088607595	73.8206538461538	186.887731256086
	16.16687	52.4415	0.0431116533333333	201.698076923077	537.861538461538			16.16625	52.62268	0.0409275949367089	75.8669230769231	192.068159688413
	16.33359	52.86498	0.04355624	203.326846153846	542.204923076923			16.33297	52.9409	0.041349670886076	77.8925769230769	197.196397273612
	16.50015	53.35878	0.0440004	205.226076923077	547.269538461538			16.50047	53.25808	0.0417721518987342	79.9710384615385	202.458325219085
	16.66656	53.84351	0.04444416	207.090423076923	552.241128205128			16.6664	53.56702	0.0421942278481013	82.0348076923077	207.68305744888
	16.83359	54.30482	0.0448895733333333	208.864692307692	556.972512820513			16.83312	53.87827	0.0426158987341772	84.0618076923077	212.8147030185
	17.00046	54.81142	0.04533456	210.813153846154	562.16841025641			16.99953	54.19057	0.0430363797468354	86.1195384615385	218.024148003895
	17.16703	55.28032	0.0457787466666667	212.616615384615	566.977641025641			17.16656	54.49512	0.0434592405063291	88.1661538461538	223.205452775073
	17.33375	55.77482	0.0462233333333333	214.518538461538	572.049435897436			17.33343	54.79468	0.0438809367088608	90.2464230769231	228.471957156767
	17.50015	56.26546	0.0466670666666667	216.405615384615	577.081641025641			17.49953	55.09747	0.0443037974683544	92.2668461538462	233.586952288218
	17.66718	56.75744	0.04711248	218.297846153846	582.12758974359			17.66625	55.40348	0.0447254683544304	94.3158846153846	238.774391431353
	17.83422	57.1773	0.04755792	219.912692307692	586.433846153846			17.83359	55.69995	0.0451475443037975	96.3785	243.996202531646
	18.00015	57.65721	0.0480004	221.7585	591.356			17.99937	55.98943	0.0455684303797468	98.4180769230769	249.159688412853
	18.1675	58.13595	0.0484466666666667	223.599807692308	596.266153846154			18.16703	56.28788	0.0459920759493671	100.444038461538	254.28870496592
	18.33312	58.58171	0.04888832	225.314269230769	600.838051282051			18.33265	56.57633	0.0464137721518987	102.465230769231	259.40564751704
	18.50015	59.06628	0.0493337333333333	227.178	605.808			18.49953	56.86545	0.0468346329113924	104.480076923077	264.506523855891
	18.66718	59.53015	0.0497791466666667	228.962115384615	610.565641025641			18.66593	57.14914	0.0472551392405063	106.505230769231	269.633495618306
	18.83312	59.99679	0.0502216533333333	230.756884615385	615.351692307692			18.83312	57.44116	0.0476799746835443	108.504653846154	274.695326192795
	19.00031	60.48613	0.0506674933333333	232.638961538462	620.370564102564			19.00031	57.72376	0.0481008607594937	110.473230769231	279.679065238559
	19.16625	60.96755	0.05111	234.490576923077	625.308205128205			19.16656	58.00286	0.0485237215189873	112.470653846154	284.735832521908
	19.33312	61.43558	0.0515549866666667	236.290692307692	630.108512820513			19.33328	58.27978	0.0489453924050633	114.470038461538	289.797565725414
	19.50078	61.90753	0.05200208	238.105884615385	634.949025641026			19.49953	58.55849	0.0493666835443038	116.423615384615	294.743330087634
	19.66656	62.37902	0.05244416	239.919307692308	639.78482051282			19.66703	58.83477	0.0497883544303797	118.399538461538	299.745666991237
	19.83437	62.82856	0.0528916533333333	241.648307692308	644.395487179487			19.83218	59.10321	0.0502104303797468	120.350692307692	304.6852969815
	20.00015	63.27607	0.0533337333333333	243.3695	648.985333333333			19.99968	59.37835	0.0506332911392405	122.264923076923	309.531450827653
	20.16687	63.74703	0.05377832	245.180884615385	653.815692307692			20.16656	59.65185	0.0510533924050633	124.148692307692	314.300486854917
	20.33437	64.23328	0.0542249866666667	247.051076923077	658.802871794872			20.33359	59.91392	0.0514758734177215	126.089769230769	319.214605647517
	20.50031	64.71388	0.0546674933333333	248.899538461538	663.732102564103			20.49953	60.17915	0.0518975443037975	127.9515	323.927848101266
	20.6664	65.17482	0.0551104	250.672384615385	668.459692307692			20.6664	60.45326	0.0523204050632911	129.807692307692	328.627069133398
	20.83297	65.61194	0.0555545866666667	252.353615384615	672.942974358974			20.83281	60.7145	0.0527416962025316	131.630307692308	333.241285296982
	21.00031	66.08676	0.0560008266666667	254.179846153846	677.812923076923			21	60.97232	0.0531649367088608	133.471538461538	337.902629016553
	21.16718	66.5338	0.0564458133333333	255.899230769231	682.397948717949			21.16625	61.22766	0.053587417721519	135.279269230769	342.479162609542
	21.33343	66.9781	0.0568891466666667	257.608076923077	686.954871794872			21.33343	61.49654	0.0540086835443038	137.049615384615	346.961051606621
	21.50078	67.42877	0.0573354133333333	259.341423076923	691.577128205128			21.49968	61.75139	0.054428	138.775961538462	351.331548198637
	21.66687	67.90026	0.05777832	261.154846153846	696.412923076923			21.66656	62.00324	0.054852835443038	140.566884615385	355.86553067186
	21.83281	68.34976	0.0582208266666667	262.883692307692	701.02317948718			21.83312	62.26361	0.0552745063291139	142.282384615385	360.208568646543
	22.00015	68.74064	0.0586670666666667	264.387076923077	705.032205128205			21.99984	62.51817	0.0556962025316456	143.962423076923	364.461830574489
	22.16687	69.20192	0.0591116533333333	266.161230769231	709.763282051282			22.16687	62.77314	0.0561174683544304	145.686846153846	368.827458617332
	22.3339	69.65207	0.0595570666666667	267.892576923077	714.380205128205			22.33359	63.01861	0.0565395443037975	147.325269230769	372.975365141188
	22.50015	70.10271	0.0600004	269.625807692308	719.002153846154			22.5	63.26518	0.0569628101265823	148.990461538462	377.191041869523
	22.66687	70.531	0.0604449866666667	271.273076923077	723.394871794872			22.66593	63.51332	0.0573829113924051	150.604307692308	381.276728334956
	22.83406	70.98699	0.0608908266666667	273.026884615385	728.071692307692			22.83406	63.76502	0.0578065569620253	152.244384615385	385.4288218111
	22.99984	71.43202	0.0613329066666667	274.738538461538	732.636102564103			22.99984	64.00528	0.0582270379746835	153.820615384615	389.419279454722
	23.16625	71.865	0.0617766666666667	276.403846153846	737.076923076923			23.16547	64.25319	0.0586491139240506	155.3695	393.340506329114
	23.33328	72.31659	0.06222208	278.140730769231	741.708615384615			23.33312	64.4969	0.0590715949367089	156.942115384615	397.321811100292
	23.50015	72.74539	0.0626670666666667	279.789961538462	746.106564102564			23.50015	64.74227	0.0594932658227848	158.476269230769	401.205744888023
	23.66656	73.17689	0.0631108266666667	281.449576923077	750.532205128205			23.66656	64.98326	0.0599153417721519	160.006884615385	405.080720545278
	23.83359	73.62235	0.06355624	283.162884615385	755.101025641026			23.83344	65.2189	0.0603386075949367	161.508269230769	408.881694255112
	24.00062	74.02951	0.0640016533333333	284.728884615385	759.277025641026			23.99984	65.45832	0.0607586835443038	162.980307692308	412.608373904576
	24.16672	74.41508	0.0644445866666667	286.211846153846	763.23158974359			24.16687	65.70144	0.0611827341772152	164.499884615385	416.455404089581
	24.33343	74.83423	0.0648891466666667	287.823961538462	767.530564102564			24.33343	65.93992	0.061602835443038	165.939961538462	420.101168451801
	24.50047	75.27613	0.0653345866666667	289.523576923077	772.062871794872			24.49953	66.17454	0.0620256962025316	167.374346153846	423.732521908471
	24.66703	75.71364	0.0657787466666667	291.206307692308	776.550153846154			24.6664	66.40735	0.0624457974683544	168.782423076923	427.297273612463
	24.83375	76.14176	0.0662233333333333	292.852923076923	780.941128205128			24.83312	66.64183	0.0628674683544304	170.224307692308	430.947614410905
	25.00031	76.56561	0.0666674933333333	294.483115384615	785.288307692308			24.99968	66.87631	0.0632927088607595	171.623807692308	434.490652385589
	25.16687	76.94718	0.0671116533333333	295.950692307692	789.201846153846			25.16593	67.10814	0.0637124050632911	172.994846153846	437.961635832522
	25.33375	77.35367	0.0675566666666667	297.514115384615	793.370974358974			25.33343	67.34158	0.0641352658227848	174.355884615385	441.407302823759
	25.49984	77.75667	0.0679995733333333	299.064115384615	797.504307692308			25.50031	67.56639	0.064554582278481	175.708230769231	444.830963972736
	25.66734	78.13944	0.06844624	300.536307692308	801.430153846154			25.6664	67.79337	0.0649786329113924	177.050384615385	448.2288218111
	25.83343	78.55057	0.0688891466666667	302.117576923077	805.646871794872			25.83265	68.02402	0.0654018987341772	178.378884615385	451.592112950341
	26.00015	78.95619	0.0693337333333333	303.677653846154	809.807076923077			25.99984	68.24883	0.0658227848101266	179.697269230769	454.929795520935
	26.16671	79.34809	0.0697778933333333	305.184961538462	813.826564102564			26.16593	68.47959	0.0662440506329114	181.001961538462	458.232814021422
	26.33375	79.76309	0.0702233333333333	306.781115384615	818.082974358974			26.33343	68.70453	0.066665746835443	182.269846153846	461.44264849075
	26.50015	80.17185	0.0706670666666667	308.353269230769	822.275384615385			26.50015	68.93528	0.0670886075949367	183.544230769231	464.66893865628
	26.66625	80.55101	0.07111	309.811576923077	826.164205128205			26.6664	69.1502	0.067512253164557	184.818923076923	467.896007789679
	26.83328	80.95624	0.0715554133333333	311.370153846154	830.32041025641			26.83359	69.37543	0.0679323544303797	186.065807692308	471.052677702045
	27	81.31394	0.072	312.745923076923	833.989128205128			26.99968	69.60037	0.0683548101265823	187.273538461538	474.110223953262
	27.16687	81.70561	0.0724449866666667	314.252346153846	838.006256410256			27.1664	69.82104	0.0687761012658228	188.513230769231	477.248685491724
	27.33312	82.068	0.07288832	315.646153846154	841.723076923077			27.33375	70.0425	0.0691973924050633	189.744538461538	480.365920155794
	27.50047	82.45548	0.0733345866666667	317.136461538462	845.697230769231			27.49875	70.26102	0.0696210379746835	190.964923076923	483.455501460565
	27.66703	82.84595	0.0737787466666667	318.638269230769	849.702051282051			27.66578	70.48041	0.0700407341772152	192.143115384615	486.438266796495
	27.83328	83.21153	0.07422208	320.044346153846	853.45158974359			27.83359	70.70249	0.070464	193.320692307692	489.419474196689
	28.00015	83.62821	0.0746670666666667	321.646961538461	857.725230769231			27.99984	70.91953	0.0708844810126582	194.509115384615	492.428140214216
	28.16687	84.01191	0.0751116533333333	323.122730769231	861.660615384615			28.16656	71.14035	0.0713081518987342	195.670038461538	495.367185978578
	28.33187	84.41743	0.0755516533333333	324.682423076923	865.819794871795			28.33297	71.34998	0.0717302025316456	196.820807692308	498.280525803311
	28.5	84.81742	0.076	326.220846153846	869.922256410256			28.50015	71.56673	0.0721526835443038	198.004115384615	501.276241480039
	28.66625	85.17002	0.0764433333333333	327.577	873.538666666667			28.66609	71.78181	0.0725735696202532	199.098538461538	504.046932814021
	28.83375	85.55929	0.07689	329.074192307692	877.53117948718			28.83328	72.00611	0.0729964303797468	200.2345	506.922784810127
	29.00046	85.94321	0.07733456	330.550807692308	881.46882051282			29.00015	72.22097	0.0734177215189873	201.371692307692	509.801752677702
	29.1664	86.33113	0.0777770666666667	332.042807692308	885.447487179487			29.16672	72.4327	0.0738386075949367	202.463269230769	512.56523855891
	29.33359	86.6887	0.0782229066666667	333.418076923077	889.114871794872			29.33343	72.64458	0.074262253164557	203.580923076923	515.394741966894
	29.49922	87.0737	0.0786645866666667	334.898846153846	893.06358974359			29.49953	72.85617	0.0746858987341772	204.678961538462	518.17458617332
	29.66687	87.45344	0.0791116533333333	336.359384615385	896.958358974359			29.66671	73.06647	0.0751052151898734	205.764884615385	520.923758519961
	29.83343	87.81556	0.0795558133333333	337.752153846154	900.67241025641			29.83375	73.27598	0.0755256962025316	206.845076923077	523.658422590068
	30.00031	88.20742	0.0800008266666667	339.259307692308	904.691487179487			29.99984	73.48385	0.0759513417721519	207.902115384615	526.33446932814
	30.16703	88.57645	0.0804454133333333	340.678653846154	908.47641025641			30.16625	73.69648	0.0763714430379747	208.973230769231	529.046153846154
	30.33343	88.94151	0.0808891466666667	342.082730769231	912.220615384615			30.33328	73.91187	0.0767946835443038	210.061192307692	531.800486854917
	30.50047	89.33003	0.0813345866666667	343.577038461538	916.205435897436			30.50062	74.11823	0.0772143797468354	211.093576923077	534.4141187926
	30.66671	89.70864	0.0817778933333333	345.033230769231	920.088615384615			30.66734	74.32453	0.0776368607594937	212.122769230769	537.019668938656
	30.83234	90.07347	0.0822195733333333	346.436423076923	923.830461538462			30.83203	74.527	0.0780593164556962	213.1535	539.629113924051
	31.00015	90.43419	0.0826670666666667	347.823807692308	927.530153846154			31.00031	74.73602	0.0784810126582278	214.191884615385	542.257935735151
	31.16656	90.80242	0.0831108266666667	349.240076923077	931.306871794872			31.1664	74.94535	0.0789034683544304	215.206807692308	544.827361246349
	31.33359	91.17951	0.08355624	350.690423076923	935.174461538462			31.33328	75.15639	0.0793255443037975	216.219230769231	547.390457643622
	31.49984	91.51444	0.0839995733333333	351.978615384615	938.609641025641			31.50046	75.35841	0.0797460253164557	217.2295	549.948101265823
	31.66671	91.85815	0.08444456	353.300576923077	942.134871794872			31.66687	75.55993	0.0801692911392405	218.233	552.488607594937
	31.83328	92.23101	0.0848887466666667	354.734653846154	945.959076923077			31.83343	75.76777	0.0805909620253165	219.205961538462	554.951801363194
	32.00046	92.61098	0.08533456	356.196076923077	949.856205128205			31.99984	75.97435	0.0810138227848101	220.1995	557.467088607595
	32.16718	92.97271	0.0857791466666667	357.587346153846	953.566256410257			32.16671	76.17781	0.0814351139240506	221.194	559.984810126582
	32.33296	93.32775	0.0862212266666667	358.952884615385	957.207692307692			32.33343	76.38054	0.0818544050632911	222.169576923077	562.454625121714
	32.49984	93.6533	0.08666624	360.205	960.546666666667			32.49968	76.58181	0.0822772911392405	223.122153846154	564.866212268744
	32.66687	94.01771	0.0871116533333333	361.606576923077	964.284205128205			32.66624	76.78237	0.0827013417721519	224.1015	567.345569620253
	32.83327	94.38008	0.0875553866666667	363.000307692308	968.000820512821			32.83296	76.98434	0.0831230126582279	225.050384615385	569.747809152872
	32.99999	94.77732	0.0879999733333333	364.528153846154	972.075076923077			33.00015	77.19033	0.0835438987341772	226.018076923077	572.197663096397
	33.16687	95.11117	0.0884449866666667	365.812192307692	975.49917948718			33.16749	77.39111	0.0839655696202532	226.929192307692	574.504284323272
	33.33343	95.48441	0.0888891466666667	367.247730769231	979.327282051282			33.33265	77.5914	0.0843864556962025	227.8685	576.882278481013
	33.49999	95.84383	0.0893333066666667	368.630115384615	983.013641025641			33.49968	77.79025	0.0848105063291139	228.826961538462	579.30876338851
	33.66578	96.20138	0.0897754133333333	370.005307692308	986.68082051282			33.66655	77.99049	0.0852317721518987	229.760846153846	581.673028237585
	33.83374	96.54386	0.0902233066666667	371.322538461538	990.193435897436			33.83312	78.19159	0.0856534683544304	230.668807692308	583.971665043817
	34.00031	96.91268	0.0906674933333333	372.741076923077	993.976205128205			34.00031	78.3902	0.0860743544303797	231.588961538462	586.301168451801
	34.1664	97.24522	0.0911104	374.020076923077	997.386871794872			34.16671	78.58765	0.086498	232.516230769231	588.648685491724
	34.33327	97.55609	0.0915553866666667	375.215730769231	1000.57528205128			34.33343	78.78768	0.086919670886076	233.428884615385	590.959201557936
	34.49984	97.93446	0.0919995733333333	376.671	1004.456			34.49984	78.98699	0.0873437215189874	234.333307692308	593.24888023369
	34.66687	98.28956	0.0924449866666667	378.036769230769	1008.09805128205			34.66718	79.19083	0.0877638227848101	235.236153846154	595.534566699124
	34.83312	98.64759	0.09288832	379.413807692308	1011.77015384615			34.8339	79.38498	0.0881851139240506	236.131615384615	597.801557935735
	35.00015	98.97539	0.0933337333333333	380.674576923077	1015.13220512821			35.00062	79.57882	0.0886063797468354	237.024346153846	600.061635832522
	35.16702	99.30448	0.09377872	381.940307692308	1018.50748717949			35.16515	79.76837	0.0890304303797468	237.920576923077	602.330574488802
	35.33328	99.66753	0.09422208	383.336653846154	1022.23107692308			35.33281	79.96829	0.0894529113924051	238.774115384615	604.491431353457
	35.49984	100.05798	0.09466624	384.838384615385	1026.23569230769			35.50015	80.16893	0.0898710126582278	239.646653846154	606.700389483934
	35.66702	100.41501	0.0951120533333333	386.211576923077	1029.89753846154			35.66718	80.36707	0.0902942784810127	240.550269230769	608.988023369036
	35.83359	100.74113	0.09555624	387.465884615385	1033.24235897436			35.83281	80.557	0.0907163544303797	241.425461538462	611.203700097371
	35.9989	101.07835	0.0959970666666667	388.762884615385	1036.70102564103			35.99999	80.75018	0.091138835443038	242.283038461538	613.374780915287
	36.16562	101.43589	0.0964416533333333	390.138038461538	1040.3681025641			36.16624	80.94437	0.0915628860759494	243.147884615385	615.564264849075
	36.33374	101.72531	0.0968899733333333	391.251192307692	1043.33651282051			36.33359	81.14411	0.0919829620253165	243.991576923077	617.700194741967
	36.50046	102.08903	0.09733456	392.650115384615	1047.06697435897			36.50046	81.33893	0.0924054430379747	244.849346153846	619.8717624148
	36.6664	102.41553	0.0977770666666667	393.905884615385	1050.41569230769			36.66687	81.53313	0.0928263291139241	245.722769230769	622.082960077897
	36.83359	102.76777	0.0982229066666667	395.260653846154	1054.02841025641			36.83343	81.72573	0.0932468101265823	246.549730769231	624.176533592989
	37.00031	103.11479	0.0986674933333333	396.595346153846	1057.58758974359			36.99984	81.91635	0.0936728607594937	247.398576923077	626.325511197663
	37.16671	103.4648	0.0991112266666667	397.941538461538	1061.17743589744			37.16702	82.113	0.0940925316455696	248.247538461538	628.474780915287
	37.33312	103.81565	0.0995549866666667	399.290961538462	1064.7758974359			37.33374	82.30694	0.0945146329113924	249.084384615385	630.593378773126
	37.50046	104.14127	0.100001226666667	400.543346153846	1068.11558974359			37.49984	82.50227	0.0949339240506329	249.900423076923	632.659298928919
	37.66702	104.48097	0.100445386666667	401.849884615385	1071.59969230769			37.66671	82.69161	0.095359164556962	250.745384615385	634.798442064265
	37.83296	104.79606	0.100887893333333	403.061769230769	1074.83138461538			37.83312	82.88167	0.0957816202531646	251.563269230769	636.869036027264
	38.00015	105.14694	0.101333733333333	404.411307692308	1078.43015384615			38.00062	83.07262	0.0962009367088608	252.378461538461	638.932814021422
	38.1675	105.48969	0.10178	405.729576923077	1081.94553846154			38.16765	83.26662	0.096624582278481	253.207846153846	641.032521908471
	38.33359	105.81423	0.102222906666667	406.977807692308	1085.27415384615			38.33312	83.45623	0.0970438987341772	254.011846153846	643.067964946446
	38.49984	106.13552	0.10266624	408.213538461538	1088.56943589744			38.49937	83.64844	0.0974671392405063	254.825538461538	645.127945472249
	38.66656	106.50184	0.103110826666667	409.622461538462	1092.32656410256			38.66671	83.83965	0.0978892151898734	255.63	647.164556962025
	38.8339	106.82137	0.103557066666667	410.851423076923	1095.60379487179			38.8339	84.03192	0.0983121012658228	256.442615384615	649.221811100292
	39.00031	107.16373	0.104000826666667	412.168192307692	1099.11517948718			39.00015	84.22378	0.0987333670886076	257.230153846154	651.215579357352
	39.16655	107.50022	0.104444133333333	413.462384615385	1102.56635897436			39.16671	84.41278	0.0991530632911393	258.037461538462	653.259396299903
	39.33328	107.86586	0.104888746666667	414.868692307692	1106.31651282051			39.33343	84.60468	0.0995779240506329	258.8085	655.211392405063
	39.49999	108.20767	0.105333306666667	416.183346153846	1109.82225641026			39.49999	84.79349	0.100000784810127	259.580384615385	657.16553067186
	39.66703	108.55426	0.105778746666667	417.516384615385	1113.37702564103			39.66734	84.97813	0.100420860759494	260.393961538462	659.225219084713
	39.83359	108.88624	0.106222906666667	418.793230769231	1116.78194871795			39.83312	85.16854	0.100844126582278	261.210576923077	661.292599805258
	40.00015	109.19962	0.106667066666667	419.998538461538	1119.9961025641			39.99984	85.36145	0.101261848101266	261.981423076923	663.244109055502
	40.16671	109.54366	0.107111226666667	421.321769230769	1123.52471794872			40.16656	85.55416	0.101686683544304	262.767307692308	665.233690360273
	40.33374	109.87894	0.10755664	422.611307692308	1126.96348717949			40.33343	85.73704	0.102109949367089	263.538423076923	667.1858812074
	40.50015	110.18658	0.1080004	423.794538461538	1130.11876923077			40.50031	85.92472	0.102530430379747	264.301307692308	669.11723466407
	40.66702	110.50402	0.108445386666667	425.015461538462	1133.37456410256			40.66687	86.11223	0.102954101265823	265.095961538461	671.129016553067
	40.83359	110.82613	0.108889573333333	426.254346153846	1136.67825641026			40.83343	86.30174	0.103373797468354	265.855884615385	673.052872444012
	41.00031	111.15839	0.10933416	427.532269230769	1140.08605128205			40.99937	86.48615	0.103797443037975	266.631423076923	675.016260954236
	41.1664	111.52525	0.109777066666667	428.943269230769	1143.84871794872			41.16656	86.67957	0.104219518987342	267.392615384615	676.943330087634
	41.3339	111.83165	0.110223733333333	430.121730769231	1146.99128205128			41.33359	86.86762	0.104641594936709	268.136346153846	678.826192794547
	41.50031	112.14987	0.110667493333333	431.345653846154	1150.25507692308			41.49953	87.05108	0.105062101265823	268.895115384615	680.747127555988
	41.6664	112.49507	0.1111104	432.673346153846	1153.79558974359			41.66656	87.23761	0.105482962025316	269.656576923077	682.674878286271
	41.83343	112.826	0.111555813333333	433.946153846154	1157.18974358974			41.83312	87.42614	0.105907012658228	270.417884615385	684.602239532619
	41.99999	113.17325	0.111999973333333	435.281730769231	1160.75128205128			41.99953	87.61621	0.106328708860759	271.155153846154	686.468743914313
	42.16702	113.46341	0.112445386666667	436.397730769231	1163.72728205128			42.16702	87.80289	0.106750784810127	271.918076923077	688.400194741967
	42.33312	113.77567	0.11288832	437.598730769231	1166.92994871795			42.33312	87.98451	0.107173240506329	272.660230769231	690.279065238559
	42.49984	114.07215	0.113332906666667	438.739038461538	1169.97076923077			42.49968	88.17309	0.107594126582278	273.409038461538	692.174780915287
	42.66687	114.39443	0.11377832	439.978576923077	1173.27620512821			42.66702	88.36024	0.108016582278481	274.138538461538	694.021616358325
	42.8339	114.74819	0.114223733333333	441.339192307692	1176.90451282051			42.83156	88.54599	0.108438683544304	274.890615384615	695.925608568647
	43.00046	115.07683	0.114667893333333	442.603192307692	1180.27517948718			42.99984	88.73924	0.108859544303797	275.6115	697.750632911392
	43.16671	115.39992	0.115111226666667	443.845846153846	1183.58892307692			43.16656	88.91837	0.109281620253165	276.345115384615	699.607887049659
	43.3339	115.6951	0.115557066666667	444.981153846154	1186.61641025641			43.33327	89.10806	0.109703291139241	277.093076923077	701.501460564752
	43.50062	116.06061	0.116001653333333	446.386961538461	1190.36523076923			43.5	89.29113	0.110126582278481	277.833884615385	703.376923076923
	43.6653	116.36819	0.1164408	447.569961538462	1193.5198974359			43.66624	89.48126	0.110547063291139	278.551615384615	705.193962999026
	43.8339	116.66607	0.1168904	448.715653846154	1196.57507692308			43.83343	89.66893	0.110970303797468	279.258461538462	706.983446932814
	44.00015	117.0213	0.117333733333333	450.081923076923	1200.21846153846			43.99937	89.84915	0.111391594936709	280.003115384615	708.86864654333
	44.16671	117.33926	0.117777893333333	451.304846153846	1203.47958974359			44.16671	90.03467	0.111814075949367	280.740653846154	710.735832521908
	44.33359	117.61948	0.118222906666667	452.382615384615	1206.35364102564			44.33343	90.21849	0.112236936708861	281.466692307692	712.573904576436
	44.50046	117.93959	0.118667893333333	453.613807692308	1209.63682051282			44.49968	90.40476	0.112656227848101	282.180923076923	714.382083739046
	44.66781	118.22461	0.11911416	454.710038461538	1212.5601025641			44.66655	90.59532	0.113080683544304	282.897346153846	716.195813047712
	44.83265	118.52815	0.119553733333333	455.8775	1215.67333333333			44.83249	90.7776	0.113501949367089	283.590807692308	717.95141187926
	45.00046	118.83314	0.120001226666667	457.050538461538	1218.80143589744			44.99999	90.96613	0.113924025316456	284.303192307692	719.754917234664
	45.16749	119.18119	0.12044664	458.389192307692	1222.37117948718			45.16656	91.14645	0.114345316455696	285.019230769231	721.567672833496
	45.33374	119.49305	0.120889973333333	459.588653846154	1225.56974358974			45.33343	91.32804	0.114767392405063	285.735923076923	723.382083739046
	45.50015	119.8099	0.121333733333333	460.807307692308	1228.81948717949			45.49984	91.50972	0.115189063291139	286.465923076923	725.230185004869
	45.66671	120.1047	0.121777893333333	461.941153846154	1231.84307692308			45.66577	91.69643	0.115611544303797	287.156615384615	726.978773125609
	45.83406	120.41798	0.12222416	463.146076923077	1235.05620512821			45.83374	91.88398	0.116033215189873	287.857769230769	728.753846153846
	46.00062	120.7519	0.12266832	464.430384615385	1238.48102564103			46.00046	92.06609	0.116455670886076	288.555923076923	730.521324245375
	46.16593	121.0928	0.123109146666667	465.741538461538	1241.97743589744			46.16546	92.24682	0.11687617721519	289.272307692308	732.334956183057
	46.33374	121.41681	0.12355664	466.987730769231	1245.30061538462			46.33328	92.4347	0.11729982278481	289.964807692308	734.088120740019
	46.50015	121.72411	0.1240004	468.169653846154	1248.45241025641			46.49952	92.61912	0.117721898734177	290.677038461538	735.89123661149
	46.66656	122.03195	0.12444416	469.353653846154	1251.60974358974			46.66671	92.80181	0.118142784810127	291.345538461538	737.583641674781
	46.83327	122.36855	0.12488872	470.648269230769	1255.06205128205			46.83312	92.98659	0.118564860759494	292.058769230769	739.389289191821
	46.99999	122.68171	0.125333306666667	471.852730769231	1258.27394871795			46.99921	93.16862	0.118988506329114	292.744730769231	741.125900681597
	47.16718	123.02461	0.125779146666667	473.171576923077	1261.79087179487			47.16671	93.35695	0.119409392405063	293.422538461538	742.841869522882
	47.33327	123.32302	0.126222053333333	474.319307692308	1264.85148717949			47.33296	93.53747	0.119830278481013	294.129653846154	744.632035053554
	47.50015	123.60912	0.126667066666667	475.419692307692	1267.78584615385			47.49984	93.72435	0.120253544303797	294.805307692308	746.342551119766
	47.66702	123.93215	0.127112053333333	476.662115384615	1271.09897435897			47.66593	93.9054	0.120674025316456	295.497269230769	748.09435248296
	47.83374	124.29316	0.12755664	478.050615384615	1274.80164102564			47.83281	94.08741	0.121095721518987	296.184923076923	749.835248296008
	48.00015	124.57338	0.1280004	479.128384615385	1277.67569230769			47.99937	94.27147	0.121518582278481	296.878038461538	751.589970788705
	48.16687	124.90261	0.128444986666667	480.394653846154	1281.05241025641			48.16578	94.45421	0.121941443037975	297.561115384615	753.319279454722
	48.33359	125.23609	0.128889573333333	481.677269230769	1284.47271794872			48.33312	94.64206	0.122362329113924	298.244807692308	755.050146056475
	48.50062	125.54947	0.129334986666667	482.882576923077	1287.68687179487			48.50015	94.82707	0.122784405063291	298.927076923077	756.77740993184
	48.66671	125.8056	0.129777893333333	483.867692307692	1290.31384615385			48.66593	95.00552	0.123205670886076	299.5985	758.477215189873
	48.83359	126.13304	0.130222906666667	485.127076923077	1293.6722051282			48.83296	95.19226	0.123628936708861	300.278461538462	760.198636806232
	48.99984	126.44824	0.13066624	486.339384615385	1296.90502564103			48.99968	95.37215	0.124050607594937	300.974384615385	761.960467380721
	49.16687	126.7923	0.131111653333333	487.662692307692	1300.43384615385			49.16671	95.56083	0.124471493670886	301.625115384615	763.607887049659
	49.33437	127.14812	0.13155832	489.031230769231	1304.08328205128			49.33312	95.74697	0.124893974683544	302.296884615385	765.308568646543
	49.49984	127.45795	0.131999573333333	490.222884615385	1307.26102564103			49.49984	95.93331	0.125317240506329	302.968307692308	767.008373904577
	49.6664	127.73716	0.132443733333333	491.296769230769	1310.12471794872			49.6664	96.11376	0.125739696202532	303.634384615385	768.69464459591
	49.83328	128.06097	0.132888746666667	492.542192307692	1313.44584615385			49.83328	96.29054	0.126160582278481	304.290384615385	770.355404089581
	50.00015	128.37613	0.133333733333333	493.754346153846	1316.67825641026			50.00031	96.47272	0.126582253164557	304.978615384615	772.097760467381
	50.16734	128.69211	0.133779573333333	494.969653846154	1319.91907692308			50.16655	96.65469	0.127005113924051	305.649230769231	773.795520934761
	50.33374	128.95916	0.134223306666667	495.996769230769	1322.65805128205			50.33359	96.83557	0.127425215189873	306.318307692308	775.489386562804
	50.50015	129.28675	0.134667066666667	497.256730769231	1326.01794871795			50.49859	97.01998	0.127848075949367	307.006615384615	777.231937682571
	50.66687	129.62055	0.135111653333333	498.540576923077	1329.44153846154			50.66593	97.2037	0.128270556962025	307.650846153846	778.862901655307
	50.83327	129.92819	0.135555386666667	499.723807692308	1332.59682051282			50.83312	97.3886	0.128690253164557	308.314384615385	780.542745861733
	51.00093	130.24293	0.13600248	500.934346153846	1335.82492307692			51.00015	97.56864	0.129114303797468	308.988192307692	782.24858812074
	51.16703	130.54129	0.136445413333333	502.081884615385	1338.88502564103			51.1664	97.75373	0.129535594936709	309.644038461538	783.908958130477
	51.33218	130.83853	0.136885813333333	503.225115384615	1341.93364102564			51.33296	97.93733	0.129958455696203	310.272	785.498734177215
	51.49999	131.15583	0.137333306666667	504.4455	1345.188			51.49999	98.11834	0.130380126582278	310.941884615385	787.19464459591
	51.66671	131.47527	0.137777893333333	505.674115384615	1348.46430769231			51.66687	98.29593	0.130800607594937	311.607692307692	788.88023369036
	51.8339	131.79259	0.138223733333333	506.894576923077	1351.71887179487			51.83296	98.4789	0.131225063291139	312.266384615385	790.547809152872
	52.00031	132.12742	0.138667493333333	508.182384615385	1355.15302564103			51.99952	98.66433	0.13164635443038	312.916307692308	792.193184031159
	52.16687	132.43577	0.139111653333333	509.368346153846	1358.31558974359			52.1664	98.84943	0.13206564556962	313.569730769231	793.847419668939
	52.33343	132.72747	0.139555813333333	510.490269230769	1361.30738461538			52.33281	99.03581	0.132488911392405	314.217961538462	795.488510223953
	52.49921	133.03034	0.139997893333333	511.655153846154	1364.41374358974			52.49984	99.21865	0.132911772151899	314.852153846154	797.09406037001
	52.66718	133.34765	0.140445813333333	512.875576923077	1367.66820512821			52.66624	99.39501	0.133334632911392	315.491384615385	798.712366114898
	52.83374	133.67818	0.140889973333333	514.146846153846	1371.05825641026			52.83265	99.57619	0.133754734177215	316.153192307692	800.387828627069
	52.99968	133.97931	0.14133248	515.305038461538	1374.14676923077			52.99968	99.76411	0.134176405063291	316.817538461538	802.069717624148
	53.16687	134.29601	0.14177832	516.523115384615	1377.39497435897			53.1664	99.9478	0.134600050632911	317.469807692308	803.721032132425
	53.33296	134.6097	0.142221226666667	517.729615384615	1380.61230769231			53.33296	100.13258	0.135020151898734	318.088961538462	805.288510223953
	53.50124	134.92525	0.142669973333333	518.943269230769	1383.84871794872			53.50046	100.31163	0.135444607594937	318.758	806.982278481013
	53.66687	135.21442	0.143111653333333	520.055461538461	1386.81456410256			53.66655	100.49272	0.135863898734177	319.375038461538	808.544401168452
	53.83296	135.51188	0.14355456	521.199538461538	1389.86543589744			53.83202	100.67284	0.136285594936709	320.024423076923	810.18841285297
	54.00015	135.84414	0.1440004	522.477461538462	1393.27323076923			53.99999	100.85914	0.136709240506329	320.676807692308	811.840019474197
	54.16718	136.15218	0.144445813333333	523.662230769231	1396.43261538462			54.16718	101.04173	0.137130126582278	321.316307692308	813.459006815969
	54.33374	136.45132	0.144889973333333	524.812769230769	1399.50071794872			54.33327	101.2256	0.13755417721519	321.979230769231	815.13729308666
	54.50015	136.73538	0.145333733333333	525.905307692308	1402.41415384615			54.49968	101.40984	0.137975063291139	322.606307692308	816.724829600779
	54.66687	137.06395	0.14577832	527.169038461538	1405.7841025641			54.66656	101.5839	0.138396734177215	323.242423076923	818.335248296008
	54.83327	137.3436	0.146222053333333	528.244615384615	1408.65230769231			54.83327	101.76668	0.138818025316456	323.873461538462	819.932814021422
	55.00031	137.63402	0.146667493333333	529.361615384615	1411.63097435897			55.00031	101.95275	0.139239696202532	324.513846153846	821.554040895813
	55.16749	137.96481	0.147113306666667	530.633884615385	1415.02369230769			55.16609	102.13877	0.139664936708861	325.165961538461	823.204965920156
	55.33328	138.28985	0.147555413333333	531.884038461538	1418.35743589744			55.33328	102.31763	0.140083063291139	325.777076923077	824.752093476144
	55.49968	138.61842	0.147999146666667	533.147769230769	1421.72738461538			55.49968	102.5015	0.140504734177215	326.424423076923	826.39094449854
	55.66702	138.90763	0.148445386666667	534.260115384615	1424.69364102564			55.66609	102.68156	0.140929164556962	327.054692307692	827.986562804284
	55.83327	139.2155	0.14888872	535.444230769231	1427.85128205128			55.83296	102.86777	0.141349265822785	327.683192307692	829.577702044791
	56.00031	139.50257	0.14933416	536.548346153846	1430.79558974359			56.00015	103.05101	0.141774101265823	328.330538461538	831.216553067186
	56.16687	139.83358	0.14977832	537.821461538462	1434.19056410256			56.16718	103.23521	0.142193417721519	328.956730769231	832.801850048686
	56.33359	140.10315	0.150222906666667	538.858269230769	1436.95538461538			56.3328	103.41547	0.142616278481013	329.592846153846	834.412268743914
	56.49999	140.41348	0.15066664	540.051846153846	1440.13825641026			56.49999	103.59786	0.143039139240506	330.219153846154	835.997857838364
	56.66671	140.75039	0.151111226666667	541.347653846154	1443.59374358974			56.66687	103.77924	0.14345964556962	330.849269230769	837.593086660175
	56.83359	141.02501	0.15155624	542.403884615385	1446.41035897436			56.83327	103.96698	0.143881696202532	331.4865	839.206329113924
	57.00046	141.32853	0.152001226666667	543.571269230769	1449.52338461538			56.99984	104.14896	0.144302582278481	332.126038461538	840.82541382668
	57.16687	141.63946	0.152444986666667	544.767153846154	1452.71241025641			57.1664	104.33432	0.144727037974684	332.767730769231	842.449951314508
	57.33312	141.97028	0.15288832	546.039538461538	1456.10543589744			57.33328	104.51483	0.145149113924051	333.383423076923	844.008666017527
	57.50015	142.29596	0.153333733333333	547.292153846154	1459.44574358974			57.50031	104.69367	0.145570405063291	333.997884615385	845.564264849075
	57.66671	142.60691	0.153777893333333	548.488115384615	1462.63497435897			57.66656	104.87719	0.145992075949367	334.61	847.113924050633
	57.83343	142.88624	0.15422248	549.562461538461	1465.4998974359			57.8339	105.06558	0.146413746835443	335.221461538461	848.661927945472
	57.99984	143.18243	0.15466624	550.701653846154	1468.53774358974			58.00015	105.25165	0.146834253164557	335.854192307692	850.263777994158
	58.16734	143.4999	0.155112906666667	551.922692307692	1471.79384615385			58.1653	105.43072	0.147258303797468	336.497615384615	851.892697176241
	58.33312	143.81231	0.155554986666667	553.124269230769	1474.99805128205			58.3328	105.61285	0.147677974683544	337.123	853.475949367089
	58.49999	144.12878	0.155999973333333	554.341461538462	1478.2438974359			58.5003	105.79944	0.148100050632911	337.771538461538	855.117818889971
	58.66718	144.42697	0.156445813333333	555.488346153846	1481.30225641026			58.66656	105.97747	0.148520936708861	338.381538461538	856.662122687439
	58.8339	144.70977	0.1568904	556.576038461538	1484.20276923077			58.83296	106.169	0.148945392405063	338.990038461538	858.202629016553
	58.99874	145.03844	0.157329973333333	557.840153846154	1487.57374358974			58.99984	106.34838	0.149367873417722	339.605576923077	859.760954235638
	59.16608	145.36008	0.157776213333333	559.077230769231	1490.87261538462			59.16671	106.53214	0.14978835443038	340.215384615385	861.304771178189
	59.33312	145.62503	0.158221653333333	560.096269230769	1493.59005128205			59.33312	106.71357	0.150211215189873	340.834076923077	862.871080817916
	59.50077	145.93232	0.15866872	561.278153846154	1496.74174358974			59.49968	106.89697	0.150633696202532	341.470884615385	864.483252190847
	59.66734	146.25047	0.159112906666667	562.501807692308	1500.00482051282			59.6664	107.08378	0.151055746835443	342.092846153846	866.057838364168
	59.83327	146.57184	0.159555386666667	563.737846153846	1503.30092307692			59.83327	107.26464	0.151475063291139	342.709038461538	867.617818889971
	60.0003	146.90435	0.1600008	565.016730769231	1506.71128205128			59.99999	107.45144	0.151899493670886	343.322615384615	869.1711781889
	60.1664	147.22595	0.160443733333333	566.253653846154	1510.00974358974			60.16609	107.63245	0.152321594936709	343.951807692308	870.764070107108
	60.33421	147.51983	0.160891226666667	567.383961538462	1513.0238974359			60.33421	107.81932	0.152742860759494	344.567884615385	872.323758519961
	60.50031	147.81062	0.16133416	568.502384615385	1516.00635897436			60.49999	108.00169	0.153163746835443	345.150461538462	873.798636806232
	60.66702	148.11064	0.16177872	569.656307692308	1519.08348717949			60.6664	108.18496	0.153588582278481	345.799038461538	875.440603700097
	60.83296	148.41104	0.162221226666667	570.811692307692	1522.16451282051			60.83249	108.37042	0.154008683544304	346.415076923077	877.000194741967
	61.00031	148.69834	0.162667493333333	571.916692307692	1525.11117948718			61.00015	108.55182	0.154431164556962	347.023307692308	878.540019474197
	61.16749	149.04535	0.163113306666667	573.251346153846	1528.67025641026			61.16796	108.73871	0.154850860759494	347.634076923077	880.086270691334
	61.33374	149.33534	0.16355664	574.366692307692	1531.64451282051			61.33312	108.92044	0.155274506329114	348.219461538462	881.568257059396
	61.49952	149.62178	0.16399872	575.468384615385	1534.58235897436			61.4989	109.10279	0.155696582278481	348.856	883.179746835443
	61.66671	149.92628	0.16444456	576.639538461538	1537.70543589744			61.66656	109.29327	0.156117063291139	349.474461538462	884.74547224927
	61.8328	150.2344	0.164887466666667	577.824615384615	1540.86564102564			61.83374	109.47873	0.156539924050633	350.073730769231	886.262609542356
	62.00077	150.53694	0.165335386666667	578.988230769231	1543.96861538462			62.00077	109.66418	0.156962784810127	350.697923076923	887.842843232717
	62.16656	150.83677	0.165777493333333	580.141423076923	1547.04379487179			62.16656	109.84076	0.157384075949367	351.314807692308	889.404576436222
	62.33343	151.13278	0.16622248	581.279923076923	1550.0797948718			62.33249	110.01958	0.157807746835443	351.940192307692	890.987828627069
	62.50014	151.4606	0.16666704	582.540769230769	1553.44205128205			62.5003	110.2096	0.158228202531646	352.553846153846	892.541382667965
	62.66671	151.77396	0.167111226666667	583.746	1556.656			62.66671	110.39587	0.158648708860759	353.168115384615	894.096494644596
	62.83405	152.07642	0.167557466666667	584.909307692308	1559.75815384615			62.83436	110.58528	0.159071974683544	353.777923076923	895.640311587147
	62.99967	152.38835	0.16799912	586.109038461538	1562.95743589744			62.99999	110.7626	0.159492455696203	354.372538461538	897.145666991237
	63.16718	152.69145	0.168445813333333	587.274807692308	1566.06615384615			63.16593	110.94739	0.159916911392405	354.945730769231	898.596786757546
	63.33342	152.98256	0.16888912	588.394461538462	1569.0518974359			63.33295	111.13356	0.160337392405063	355.544461538462	900.112560856865
	63.49983	153.29771	0.16933288	589.606576923077	1572.28420512821			63.49999	111.32081	0.16075746835443	356.181384615385	901.725024342746
	63.66671	153.60971	0.169777893333333	590.806576923077	1575.48420512821			63.66733	111.50751	0.161180759493671	356.796961538462	903.283446932814
	63.83389	153.89818	0.170223706666667	591.916076923077	1578.44287179487			63.83374	111.69326	0.161603594936709	357.419423076923	904.859298928919
	64.00014	154.20666	0.17066704	593.102538461538	1581.60676923077			63.99952	111.87446	0.162026481012658	358.022692307692	906.386562804284
	64.16655	154.51214	0.1711108	594.277461538461	1584.7398974359			64.16655	112.05722	0.162447341772152	358.6395	907.948101265823
	64.33295	154.81597	0.171554533333333	595.446038461538	1587.8561025641			64.33374	112.24721	0.162868227848101	359.242230769231	909.47400194742
	64.50093	155.13138	0.17200248	596.659153846154	1591.09107692308			64.49983	112.43334	0.163290708860759	359.842884615385	910.99464459591
	64.66702	155.45966	0.172445386666667	597.921769230769	1594.45805128205			64.66655	112.61965	0.163713164556962	360.451807692308	912.536222005842
	64.83296	155.75469	0.172887893333333	599.0565	1597.484			64.83327	112.80326	0.164136430379747	361.071807692308	914.105842259007
	64.99999	156.07342	0.173333306666667	600.282384615385	1600.75302564103			65.00015	112.98623	0.164556936708861	361.684	915.655696202532
	65.1667	156.36085	0.173777866666667	601.387884615385	1603.70102564103			65.16623	113.17129	0.164978607594937	362.287423076923	917.183349561831
	65.33374	156.67468	0.174223306666667	602.594923076923	1606.91979487179			65.33405	113.36218	0.16540146835443	362.878423076923	918.679552093476
	65.49983	156.97624	0.174666213333333	603.754769230769	1610.01271794872			65.49968	113.54625	0.16582235443038	363.482884615385	920.209834469328
	65.66671	157.30684	0.175111226666667	605.026307692308	1613.40348717949			65.66702	113.73329	0.166245215189873	364.0865	921.737974683544
	65.83374	157.60918	0.17555664	606.189153846154	1616.50441025641			65.83171	113.91717	0.166666101265823	364.701	923.293670886076
	65.99983	157.9213	0.175999546666667	607.389615384615	1619.70564102564			65.99952	114.10271	0.167086987341772	365.285923076923	924.774488802337
	66.16686	158.21017	0.17644496	608.500653846154	1622.66841025641			66.16686	114.29228	0.167508658227848	365.913423076923	926.363096397274
	66.3342	158.52536	0.1768912	609.712923076923	1625.90112820513			66.33373	114.48195	0.167931544303797	366.494615384615	927.83446932814
	66.5003	158.84224	0.177334133333333	610.931692307692	1629.15117948718			66.49952	114.66637	0.168354405063291	367.111115384615	929.395228821811
	66.6653	159.15661	0.177774133333333	612.140807692308	1632.37548717949			66.66624	114.84937	0.168775670886076	367.714230769231	930.922103213243
	66.83249	159.45435	0.178219973333333	613.285961538461	1635.42923076923			66.83358	115.03418	0.169197746835443	368.321	932.458227848101
	67.00061	159.78369	0.178668293333333	614.552653846154	1638.80707692308			66.99983	115.22353	0.169620227848101	368.917384615385	933.968062317429
	67.16718	160.09055	0.17911248	615.732884615385	1641.95435897436			67.16686	115.41381	0.170043493670886	369.527115384615	935.511684518014
	67.33342	160.38586	0.179555786666667	616.868692307692	1644.98317948718			67.33311	115.60205	0.170465164556962	370.124576923077	937.024245374878
	67.5003	160.72358	0.1800008	618.167615384615	1648.44697435897			67.5003	115.79219	0.170883265822785	370.726769230769	938.548782862707
	67.66671	161.05385	0.18044456	619.437884615385	1651.83435897436			67.66624	115.97504	0.171307341772152	371.353076923077	940.134371957157
	67.83358	161.39032	0.180889546666667	620.732	1655.28533333333			67.83358	116.16439	0.17173017721519	371.939961538462	941.620155793574
	67.99999	161.69702	0.181333306666667	621.911615384615	1658.43097435897			68.00061	116.34941	0.172151088607595	372.551576923077	943.168549172347
	68.16717	161.956	0.18177912	622.907692307692	1661.08717948718			68.16655	116.53719	0.172573139240506	373.154115384615	944.693962999026
	68.33342	162.23618	0.182222453333333	623.985307692308	1663.96082051282			68.33327	116.72642	0.172996	373.768307692308	946.24888023369
	68.49952	162.53842	0.182665386666667	625.147769230769	1667.06071794872			68.50015	116.91279	0.173417696202532	374.356730769231	947.738558909445
	68.66686	162.84494	0.183111626666667	626.326692307692	1670.20451282051			68.66639	117.09911	0.173838556962025	374.972769230769	949.298149951314
	68.83421	163.19107	0.183557893333333	627.657961538461	1673.75456410256			68.83452	117.29044	0.174261443037975	375.534	950.718987341772
	69.00014	163.4727	0.184000373333333	628.741153846154	1676.64307692308			68.99998	117.47972	0.174683113924051	376.161076923077	952.306523855891
	69.16608	163.78522	0.18444288	629.943153846154	1679.84841025641			69.16592	117.66325	0.175105189873418	376.737076923077	953.764751703992
	69.33296	164.12583	0.184887893333333	631.253192307692	1683.34184615385			69.33358	117.85635	0.175527265822785	377.362461538462	955.348003894839
	69.50045	164.41995	0.185334533333333	632.384423076923	1686.35846153846			69.50014	118.04303	0.175949721518987	377.979346153846	956.909737098345
	69.66686	164.7141	0.185778293333333	633.515769230769	1689.37538461538			69.66733	118.22793	0.176371417721519	378.5795	958.429113924051
	69.83327	165.02596	0.186222053333333	634.715230769231	1692.57394871795			69.83327	118.42062	0.176791898734177	379.144576923077	959.859688412853
	70.0003	165.34166	0.186667466666667	635.929461538462	1695.8118974359			69.99967	118.60905	0.177214759493671	379.762269230769	961.423466407011
	70.16624	165.64785	0.187109973333333	637.107115384615	1698.95230769231			70.16624	118.79338	0.177636835443038	380.365115384615	962.949659201558
	70.33389	165.96831	0.18755704	638.339653846154	1702.23907692308			70.33342	118.98597	0.178058886075949	380.979923076923	964.506134371957
	70.50046	166.29559	0.188001226666667	639.598423076923	1705.5957948718			70.49999	119.17183	0.178480987341772	381.561923076923	965.979552093476
	70.66702	166.62437	0.188445386666667	640.862961538461	1708.9678974359			70.6664	119.36131	0.178900683544304	382.182461538462	967.550535540409
	70.83311	166.90497	0.188888293333333	641.942192307692	1711.84584615385			70.83233	119.55136	0.179323139240506	382.812076923077	969.144498539435
	71.0003	167.19058	0.189334133333333	643.040692307692	1714.77517948718			70.99936	119.74023	0.179746405063291	383.407461538462	970.651801363194
	71.16671	167.52402	0.189777893333333	644.323153846154	1718.19507692308			71.16624	119.93529	0.180167696202532	383.982230769231	972.106913339825
	71.33374	167.83369	0.190223306666667	645.514192307692	1721.37117948718			71.33389	120.12246	0.180591341772152	384.585192307692	973.633398247322
	71.50014	168.1444	0.19066704	646.709230769231	1724.55794871795			71.5003	120.31001	0.181011037974684	385.171230769231	975.117039922103
	71.6667	168.46406	0.1911112	647.938692307692	1727.83651282051			71.6667	120.4999	0.181435088607595	385.763615384615	976.616747809153
	71.83358	168.76757	0.191556213333333	649.106038461538	1730.94943589744			71.83311	120.6928	0.181855974683544	386.377384615385	978.170593962999
	72.0003	169.07489	0.1920008	650.288038461538	1734.10143589744			71.99952	120.88548	0.182278050632911	386.959269230769	979.643719571568
	72.16702	169.39424	0.192445386666667	651.516307692308	1737.37682051282			72.1667	121.07737	0.182700506329114	387.587038461538	981.233008763389
	72.33358	169.70506	0.192889546666667	652.711769230769	1740.56471794872			72.33311	121.2602	0.183118632911392	388.185153846154	982.747224926972
	72.50015	170.02131	0.193333733333333	653.928115384615	1743.80830769231			72.50015	121.45294	0.183545443037975	388.802923076923	984.311197663096
	72.66639	170.35349	0.19377704	655.205730769231	1747.21528205128			72.66624	121.63864	0.183965544303797	389.364576923077	985.733106134372
	72.83358	170.68717	0.19422288	656.489115384615	1750.63764102564			72.83343	121.83293	0.184388810126582	389.980961538462	987.293573515092
	72.99983	170.96645	0.194666213333333	657.563269230769	1753.50205128205			73.00014	122.02656	0.18480929113924	390.553961538462	988.744206426485
	73.16655	171.26323	0.1951108	658.704730769231	1756.54594871795			73.16671	122.21912	0.185231772151899	391.131269230769	990.205744888023
	73.33327	171.57297	0.195555386666667	659.896038461538	1759.72276923077			73.33311	122.40964	0.185654253164557	391.757961538461	991.792307692308
	73.49999	171.8799	0.195999973333333	661.076538461538	1762.87076923077			73.49858	122.59894	0.186075113924051	392.373153846154	993.349756572541
	73.66639	172.20269	0.196443706666667	662.318038461538	1766.18143589744			73.66608	122.79336	0.186496405063291	392.991653846154	994.915579357351
	73.83373	172.50729	0.196889946666667	663.489576923077	1769.30553846154			73.83373	122.98503	0.186918101265823	393.587923076923	996.425121713729
	74.00046	172.8562	0.19733456	664.831538461538	1772.8841025641			74.00014	123.17226	0.187340151898734	394.177884615385	997.918695228822
	74.16702	173.17164	0.19777872	666.044769230769	1776.11938461538			74.16671	123.36112	0.187765012658228	394.778923076923	999.440311587147
	74.33218	173.40828	0.198219146666667	666.954923076923	1778.54646153846			74.33358	123.55378	0.188184303797468	395.364961538462	1000.92395326193
	74.49999	173.74314	0.19866664	668.242846153846	1781.98092307692			74.49967	123.75193	0.188607569620253	395.973615384615	1002.46484907498
	74.66687	174.0282	0.199111653333333	669.339230769231	1784.90461538462			74.6664	123.94408	0.18902964556962	396.575961538462	1003.98977604674
	74.83358	174.33076	0.199556213333333	670.502923076923	1788.00779487179			74.83295	124.13605	0.189451316455696	397.161269230769	1005.47156767283
	75.00046	174.64244	0.200001226666667	671.701692307692	1791.20451282051			75.00014	124.32875	0.189874962025316	397.764653846154	1006.99912366115
	75.16686	175.00965	0.20044496	673.114038461538	1794.97076923077			75.16655	124.5201	0.190292683544304	398.359807692308	1008.50584225901
	75.33374	175.34442	0.200889973333333	674.401615384615	1798.40430769231			75.33327	124.71212	0.190717139240506	398.9695	1010.04936708861
	75.49936	175.64529	0.201331626666667	675.558807692308	1801.49015384615			75.49889	124.90685	0.191138430379747	399.5635	1011.55316455696
	75.6667	175.92981	0.201777866666667	676.653115384615	1804.40830769231			75.66702	125.10279	0.191559696202532	400.168038461538	1013.08364167478
	75.83358	176.2321	0.20222288	677.815769230769	1807.50871794872			75.8328	125.29346	0.191983341772152	400.787	1014.65063291139
	76.00015	176.54204	0.202667066666667	679.007846153846	1810.68758974359			76.00015	125.48485	0.192405037974684	401.403307692308	1016.21090555015
	76.16639	176.8568	0.203110373333333	680.218461538461	1813.9158974359			76.16655	125.6772	0.19282670886076	401.998153846154	1017.71684518014
	76.33358	177.18713	0.203556213333333	681.488961538461	1817.3038974359			76.3328	125.87248	0.193248784810127	402.613692307692	1019.27517039922
	76.50092	177.49581	0.204002453333333	682.676192307692	1820.46984615385			76.50061	126.06776	0.193669291139241	403.194769230769	1020.74625121714
	76.66671	177.80446	0.20444456	683.863307692308	1823.63548717949			76.66717	126.26329	0.194092936708861	403.814423076923	1022.31499513145
	76.83264	178.1285	0.20488704	685.109615384615	1826.95897435897			76.83233	126.4488	0.194513012658228	404.393384615385	1023.78072054528
	77.00045	178.43351	0.205334533333333	686.282730769231	1830.08728205128			76.99983	126.64638	0.194937063291139	404.986346153846	1025.28188899708
	77.16718	178.73567	0.205779146666667	687.444884615385	1833.18635897436			77.16639	126.84341	0.195358759493671	405.607423076923	1026.85423563778
	77.33343	179.03276	0.20622248	688.587538461538	1836.23343589744			77.33312	127.0337	0.195779240506329	406.201	1028.35696202532
	77.49999	179.35517	0.20666664	689.827576923077	1839.5402051282			77.49999	127.23431	0.196204481012658	406.799730769231	1029.87273612463
	77.66671	179.68245	0.207111226666667	691.086346153846	1842.89692307692			77.66639	127.42381	0.196623772151899	407.362115384615	1031.2964946446
	77.83342	180.00045	0.207555786666667	692.309423076923	1846.15846153846			77.83358	127.6188	0.197046632911392	407.984192307692	1032.87137293087
	77.99999	180.33119	0.207999973333333	693.5815	1849.55066666667			77.99905	127.80973	0.197468329113924	408.619346153846	1034.47935735151
	78.16702	180.64371	0.208445386666667	694.7835	1852.756			78.1664	128.01237	0.19789	409.183653846154	1035.90798442064
	78.33358	180.95313	0.208889546666667	695.973576923077	1855.92953846154			78.33264	128.2054	0.198312075949367	409.829961538462	1037.54420642648
	78.50014	181.2371	0.209333706666667	697.065769230769	1858.84205128205			78.49952	128.39682	0.198732556962025	410.409346153846	1039.01100292113
	78.6667	181.58771	0.209777866666667	698.414269230769	1862.43805128205			78.6664	128.59137	0.199155037974684	411.021269230769	1040.56017526777
	78.83358	181.89621	0.21022288	699.600807692308	1865.60215384615			78.83248	128.78965	0.199577088607595	411.609884615385	1042.05034079844
	79.00046	182.22477	0.210667893333333	700.8645	1868.972			78.99999	128.99174	0.199999569620253	412.184961538462	1043.50623174294
	79.1667	182.56944	0.2111112	702.190153846154	1872.50707692308			79.16733	129.18419	0.200423215189873	412.835692307692	1045.15365141188
	79.33342	182.92467	0.211555786666667	703.556423076923	1876.15046153846			79.33374	129.38115	0.20084253164557	413.439384615385	1046.68198636806
	79.50015	183.23471	0.2120004	704.748884615385	1879.33035897436			79.49983	129.57543	0.201266987341772	414.064576923077	1048.26475170399
	79.66686	183.49645	0.21244496	705.755576923077	1882.01487179487			79.66608	129.76359	0.201687848101266	414.627115384615	1049.68889970789
	79.83374	183.7967	0.212889973333333	706.910384615384	1885.09435897436			79.83296	129.96404	0.20210835443038	415.255807692308	1051.28052580331
	80.00077	184.16007	0.213335386666667	708.307961538461	1888.82123076923			79.99968	130.1631	0.202532784810127	415.841961538462	1052.76445959104
	80.1667	184.48521	0.213777866666667	709.5585	1892.156			80.16686	130.3613	0.202953291139241	416.465346153846	1054.34264849075
	80.33327	184.79408	0.214222053333333	710.746461538462	1895.3238974359			80.33311	130.55313	0.203375367088608	417.083153846154	1055.90671859786
	80.50014	185.12341	0.21466704	712.013115384615	1898.70164102564			80.4992	130.75233	0.203798227848101	417.704153846154	1057.47887049659
	80.66671	185.45598	0.215111226666667	713.292230769231	1902.11261538462			80.66655	130.9468	0.204219898734177	418.286153846154	1058.95228821811
	80.83343	185.77953	0.215555813333333	714.536653846154	1905.43107692308			80.8328	131.14591	0.204642759493671	418.818846153846	1060.30087633885
	80.99999	186.10151	0.215999973333333	715.775038461538	1908.73343589744			81.00077	131.34594	0.205062455696203	419.434230769231	1061.858812074
	81.16671	186.43507	0.21644456	717.057961538462	1912.15456410256			81.16514	131.53797	0.20548453164557	420.071461538462	1063.47205452775
	81.33326	186.69964	0.216888693333333	718.075538461538	1914.8681025641			81.33249	131.73826	0.205906607594937	420.673230769231	1064.99552093476
	81.5003	187.04028	0.217334133333333	719.385692307692	1918.36184615385			81.50014	131.93685	0.206327493670886	421.280653846154	1066.53330087634
	81.66702	187.38323	0.21777872	720.704730769231	1921.87928205128			81.66671	132.13705	0.206750759493671	421.920576923077	1068.15335929893
	81.8342	187.70167	0.218224533333333	721.9295	1925.14533333333			81.83342	132.33796	0.207172430379747	422.517846153846	1069.66543330088
	81.99874	188.01619	0.218663306666667	723.139192307692	1928.37117948718			81.99983	132.53747	0.207594506329114	423.118	1071.18481012658
	82.1664	188.37605	0.2191104	724.523269230769	1932.06205128205			82.16624	132.73424	0.208017392405063	423.7505	1072.78607594937
	82.33342	188.68199	0.219555786666667	725.699961538462	1935.1998974359			82.33311	132.93238	0.20843746835443	424.314192307692	1074.21314508277
	82.50061	188.93771	0.220001626666667	726.6835	1937.82266666667			82.49983	133.1384	0.208862303797468	424.954884615385	1075.83515092502
	82.66717	189.27191	0.220445786666667	727.968884615385	1941.25035897436			82.6667	133.33984	0.209283189873418	425.556692307692	1077.35871470302
	82.83342	189.59901	0.22088912	729.226961538462	1944.60523076923			82.83327	133.53366	0.209702506329114	426.134423076923	1078.82132424537
	83.0003	189.94747	0.221334133333333	730.567192307692	1948.17917948718			82.99936	133.72883	0.210126962025316	426.744269230769	1080.36523855891
	83.16686	190.26235	0.221778293333333	731.778269230769	1951.40871794872			83.16623	133.93226	0.210549012658228	427.351884615385	1081.9035053554
	83.33343	190.57474	0.22222248	732.979769230769	1954.61271794872			83.33327	134.13715	0.210970708860759	427.979153846154	1083.49152872444
	83.50045	190.92575	0.222667866666667	734.329807692308	1958.21282051282			83.50045	134.3392	0.211392379746835	428.607153846154	1085.08140214216
	83.66655	191.28308	0.2231108	735.704153846154	1961.87774358974			83.66639	134.53445	0.211813265822785	429.219230769231	1086.63096397274
	83.83358	191.5984	0.223556213333333	736.916923076923	1965.11179487179			83.83249	134.73353	0.212236911392405	429.820884615385	1088.1541382668
	84.0003	191.92453	0.2240008	738.171269230769	1968.45671794872			83.99967	134.93255	0.212657797468354	430.415961538462	1089.66066212269
	84.16733	192.27619	0.224446213333333	739.523807692308	1972.06348717949			84.16749	135.13224	0.213080278481013	430.992461538462	1091.12015579357
	84.33374	192.55994	0.224889973333333	740.615153846154	1974.97374358974			84.33405	135.33449	0.213500759493671	431.581653846154	1092.611781889
	84.4992	192.89491	0.2253312	741.9035	1978.40933333333			84.4992	135.5381	0.213923215189873	432.237230769231	1094.27147030185
	84.66718	193.19718	0.225779146666667	743.066076923077	1981.50953846154			84.66608	135.73609	0.214346886075949	432.876846153846	1095.89074975657
	84.83358	193.49295	0.22622288	744.203653846154	1984.54307692308			84.83312	135.93891	0.214767746835443	433.488038461538	1097.43807205453
	85.00061	193.85357	0.226668293333333	745.590653846154	1988.24174358974			84.99967	136.14364	0.215190632911392	434.053153846154	1098.86874391431
	85.16718	194.19196	0.22711248	746.892153846154	1991.71241025641			85.16671	136.34595	0.215611924050633	434.669230769231	1100.42843232717
	85.33373	194.48663	0.227556613333333	748.0255	1994.73466666667			85.33342	136.54754	0.216033189873418	435.304884615385	1102.03768257059
	85.50014	194.87293	0.228000373333333	749.511269230769	1998.69671794872			85.49999	136.74536	0.216456050632911	435.916846153846	1103.58695228822
	85.66717	195.18884	0.228445786666667	750.726307692308	2001.93682051282			85.66671	136.95017	0.216877746835443	436.527346153846	1105.13252190847
	85.83374	195.50183	0.228889973333333	751.930115384615	2005.14697435897			85.83264	137.15024	0.217299417721519	437.168769230769	1106.75637779942
	86.00046	195.79911	0.22933456	753.0735	2008.196			85.99983	137.3529	0.217719518987342	437.759923076923	1108.252969815
	86.16639	196.1143	0.22977704	754.285769230769	2011.42871794872			86.16624	137.55018	0.218141189873418	438.399	1109.87088607595
	86.33374	196.43363	0.230223306666667	755.513961538461	2014.7038974359			86.3328	137.75511	0.218566430379747	439.006346153846	1111.40847127556
	86.5003	196.75581	0.230667466666667	756.753115384615	2018.00830769231			86.49999	137.9562	0.21898653164557	439.629461538461	1112.98597857838
	86.66686	197.08194	0.231111626666667	758.007461538461	2021.35323076923			86.66686	138.16021	0.219408987341772	440.251615384615	1114.56105160662
	86.83374	197.43171	0.23155664	759.352730769231	2024.94061538462			86.83374	138.36326	0.219829088607595	440.860653846154	1116.1029211295
	86.99999	197.77545	0.231999973333333	760.674807692308	2028.46615384615			86.99952	138.56873	0.220252734177215	441.404692307692	1117.48023369036
	87.16686	198.05269	0.23244496	761.741115384615	2031.30964102564			87.16655	138.77395	0.220676	442.007423076923	1119.00613437196
	87.33311	198.41097	0.232888293333333	763.119115384615	2034.98430769231			87.33343	138.97742	0.221096886075949	442.664653846154	1120.6700097371
	87.50108	198.78434	0.233336213333333	764.555153846154	2038.81374358974			87.49951	139.18144	0.221518556962025	443.302653846154	1122.28519961052
	87.66749	199.11091	0.233779973333333	765.811192307692	2042.16317948718			87.66624	139.3903	0.221940227848101	443.882269230769	1123.75258033106
	87.83343	199.44793	0.23422248	767.107423076923	2045.61979487179			87.83311	139.5959	0.222363113924051	444.525423076923	1125.38081791626
	87.99936	199.78397	0.23466496	768.399884615385	2049.06635897436			87.99983	139.79362	0.222783974683544	445.135538461538	1126.92541382668
	88.16686	200.08694	0.235111626666667	769.565153846154	2052.17374358974			88.16686	140.00115	0.223206860759494	445.764346153846	1128.51733203505
	88.33373	200.41622	0.235556613333333	770.831615384615	2055.55097435897			88.33342	140.20509	0.223628126582278	446.364038461538	1130.03554040896
	88.5003	200.79526	0.2360008	772.289461538462	2059.43856410256			88.49999	140.41644	0.224051392405063	447.004076923077	1131.6558909445
	88.66655	201.124	0.236444133333333	773.553846153846	2062.81025641026			88.66686	140.61941	0.224471088607595	447.635615384615	1133.2547224927
	88.83373	201.48966	0.236889946666667	774.960230769231	2066.56061538462			88.83171	140.82697	0.224895518987342	448.256192307692	1134.82580331061
	88.99999	201.77126	0.237333306666667	776.043307692308	2069.44882051282			88.99967	141.03192	0.225315240506329	448.880076923077	1136.40525803311
	89.16702	202.12682	0.23777872	777.410846153846	2073.09558974359			89.16718	141.23808	0.225736911392405	449.4595	1137.87215189873
	89.33389	202.40678	0.238223706666667	778.487615384615	2075.96697435897			89.33342	141.44318	0.226159367088608	450.088461538462	1139.46445959104
	89.49999	202.73606	0.23866664	779.754076923077	2079.3442051282			89.49967	141.65038	0.226582253164557	450.710076923077	1141.03816942551
	89.66561	203.06729	0.239108293333333	781.028038461538	2082.74143589744			89.66624	141.85792	0.227005088607595	451.333692307692	1142.61694255112
	89.8328	203.42572	0.239554133333333	782.406615384615	2086.41764102564			89.83327	142.066	0.227426379746835	451.9835	1144.26202531646
	90.00061	203.78305	0.240001626666667	783.780961538461	2090.08256410256			89.99999	142.27454	0.227847670886076	452.617884615385	1145.86806231743
	90.16764	204.11019	0.24044704	785.039192307692	2093.43784615385			90.16623	142.48244	0.228271721518987	453.200807692308	1147.34381694255
	90.33389	204.4107	0.240890373333333	786.195	2096.52			90.33342	142.68866	0.228692202531646	453.836269230769	1148.95258033106
	90.49952	204.70916	0.241332053333333	787.342923076923	2099.58112820513			90.49968	142.88978	0.229111518987342	454.465346153846	1150.54518013632
	90.66749	205.04667	0.241779973333333	788.641038461538	2103.04276923077			90.66623	143.1002	0.229535949367089	455.096692307692	1152.1435248296
	90.83311	205.38758	0.242221626666667	789.952230769231	2106.53928205128			90.83296	143.30848	0.229958050632911	455.706615384615	1153.6876338851
	91.00061	205.71631	0.242668293333333	791.216576923077	2109.91087179487			90.99983	143.51924	0.230379316455696	456.354769230769	1155.32852969815
	91.1667	206.05403	0.2431112	792.5155	2113.37466666667			91.16639	143.72329	0.230799797468354	456.993884615385	1156.94654333009
	91.33358	206.41357	0.243556213333333	793.898346153846	2117.06225641026			91.3328	143.92912	0.231225063291139	457.631538461538	1158.56085686465
	91.50014	206.74117	0.244000373333333	795.158346153846	2120.42225641026			91.49967	144.13314	0.231645518987342	458.2055	1160.01392405063
	91.66718	207.05481	0.244445813333333	796.364653846154	2123.63907692308			91.66702	144.33976	0.232067215189873	458.841	1161.62278481013
	91.8342	207.37663	0.2448912	797.602423076923	2126.9397948718			91.83405	144.55435	0.232488886075949	459.481923076923	1163.24537487829
	91.99967	207.6887	0.245332453333333	798.802692307692	2130.14051282051			92.00014	144.76578	0.232911367088608	460.126538461538	1164.87731256086
	92.16608	208.02559	0.245776213333333	800.098423076923	2133.5957948718			92.16561	144.97118	0.233334227848101	460.767384615385	1166.49970788705
	92.33342	208.40596	0.246222453333333	801.561384615385	2137.49702564103			92.33311	145.18453	0.233755493670886	461.378346153846	1168.0464459591
	92.50077	208.7463	0.24666872	802.870384615385	2140.98769230769			92.49999	145.39643	0.234177974683544	462.019153846154	1169.66874391431
	92.66702	209.1126	0.247112053333333	804.279230769231	2144.74461538462			92.66655	145.61173	0.234598860759494	462.644923076923	1171.252969815
	92.83327	209.46361	0.247555386666667	805.629269230769	2148.34471794872			92.83311	145.82546	0.235019746835443	463.26	1172.81012658228
	92.99983	209.82035	0.247999546666667	807.001346153846	2152.00358974359			92.99952	146.03087	0.235443012658228	463.912769230769	1174.46270691334
	93.16717	210.15644	0.248445786666667	808.294	2155.45066666667			93.1667	146.24447	0.235865063291139	464.521192307692	1176.00301850049
	93.33405	210.47872	0.2488908	809.533538461538	2158.7561025641			93.33311	146.44977	0.236286759493671	465.099538461538	1177.46718597858
	93.50014	210.80455	0.249333706666667	810.786730769231	2162.09794871795			93.49968	146.66213	0.236708835443038	465.724346153846	1179.04897760467
	93.66608	211.12955	0.249776213333333	812.036730769231	2165.43128205128			93.66623	146.87648	0.237127746835443	466.377730769231	1180.70311587147
	93.83374	211.52475	0.250223306666667	813.556730769231	2169.48461538462			93.83295	147.08631	0.237552582278481	467.036	1182.36962025316
	94.0003	211.77037	0.250667466666667	814.501423076923	2172.00379487179			93.99968	147.29783	0.237975848101266	467.682230769231	1184.00564751704
	94.16733	212.1284	0.25111288	815.878461538461	2175.6758974359			94.1667	147.50962	0.238396329113924	468.329692307692	1185.64479065239
	94.33327	212.51753	0.251555386666667	817.375115384615	2179.66697435897			94.33343	147.72226	0.238819189873418	468.975653846154	1187.28013631938
	94.49998	212.88937	0.251999946666667	818.805269230769	2183.48071794872			94.50045	147.93469	0.239240455696203	469.606384615385	1188.87692307692
	94.66702	213.24115	0.252445386666667	820.158269230769	2187.08871794872			94.6667	148.14174	0.239663721518987	470.256961538462	1190.52395326193
	94.83311	213.62096	0.252888293333333	821.619076923077	2190.98420512821			94.83311	148.35322	0.240085417721519	470.879576923077	1192.10019474197
	95.00045	213.96379	0.253334533333333	822.937653846154	2194.50041025641			94.99998	148.5716	0.240506683544304	471.505076923077	1193.68373904576
	95.16702	214.31398	0.25377872	824.284538461538	2198.0921025641			95.16592	148.79137	0.240927569620253	472.147923076923	1195.3111976631
	95.33358	214.65844	0.25422288	825.609384615385	2201.62502564103			95.33343	149.00786	0.241348860759494	472.806038461538	1196.97731256086
	95.49983	214.94311	0.254666213333333	826.704269230769	2204.54471794872			95.49967	149.21761	0.241773291139241	473.459038461538	1198.63047711782
	95.66686	215.27323	0.255111626666667	827.973961538462	2207.93056410256			95.66624	149.43606	0.242194202531646	474.029192307692	1200.07390457644
	95.83311	215.63128	0.25555496	829.351076923077	2211.60287179487			95.83311	149.64911	0.242616253164557	474.705076923077	1201.78500486855
	95.99999	215.98975	0.255999973333333	830.729807692308	2215.27948717949			95.99983	149.86093	0.243037949367089	475.342423076923	1203.39853943525
	96.16655	216.35756	0.256444133333333	832.144461538462	2219.0518974359			96.16655	150.07508	0.243459620253165	475.934692307692	1204.89795520935
	96.33342	216.73302	0.25688912	833.588538461539	2222.90276923077			96.33342	150.28705	0.243883670886076	476.586346153846	1206.54771178189
	96.50061	217.02109	0.25733496	834.6965	2225.85733333333			96.49874	150.49797	0.244304962025316	477.261961538462	1208.25813047712
	96.66671	217.37602	0.257777893333333	836.061615384615	2229.49764102564			96.66608	150.71575	0.244725443037975	477.899653846154	1209.87254138267
	96.83295	217.74347	0.2582212	837.474884615385	2233.26635897436			96.83389	150.94212	0.245146708860759	478.545115384615	1211.50662122687
	97.00046	218.0547	0.258667893333333	838.671923076923	2236.45846153846			97.00014	151.15419	0.245568810126582	479.202769230769	1213.17156767283
	97.16702	218.38997	0.259112053333333	839.961423076923	2239.89712820513			97.16655	151.36756	0.245994025316456	479.836961538462	1214.77711781889
	97.33233	218.72507	0.25955288	841.250269230769	2243.33405128205			97.33264	151.58319	0.246414126582278	480.502153846154	1216.4611489776
	97.49968	219.06997	0.259999146666667	842.576807692308	2246.87148717949			97.50015	151.80241	0.24683582278481	481.154615384615	1218.1129503408
	97.66686	219.44231	0.26044496	844.008884615385	2250.69035897436			97.66623	152.0211	0.247256278481013	481.693153846154	1219.47633885102
	97.83405	219.84595	0.2608908	845.561346153846	2254.83025641026			97.83358	152.24355	0.24768035443038	482.403384615385	1221.27439143135
	98.00014	220.20842	0.261333706666667	846.955461538461	2258.5478974359			97.99983	152.45563	0.248103189873418	483.044	1222.89620253165
	98.16702	220.53187	0.26177872	848.1995	2261.86533333333			98.16623	152.67527	0.248522506329114	483.708730769231	1224.57906523856
	98.33358	220.87692	0.26222288	849.526615384615	2265.40430769231			98.3328	152.89566	0.248945392405063	484.370769230769	1226.25511197663
	98.49951	221.23769	0.26266536	850.914192307692	2269.10451282051			98.49905	153.11112	0.249366658227848	485.022769230769	1227.90574488802
	98.66655	221.53552	0.2631108	852.059692307692	2272.15917948718			98.66686	153.32866	0.249787949367089	485.687692307692	1229.58909444985
	98.8339	221.90051	0.263557066666667	853.4635	2275.90266666667			98.83327	153.54714	0.250210810126582	486.326461538462	1231.20623174294
	99.00014	222.26368	0.264000373333333	854.860307692308	2279.62748717949			98.99998	153.76	0.250634455696203	486.893384615385	1232.64148003895
	99.16655	222.65778	0.264444133333333	856.376076923077	2283.66953846154			99.16655	153.9744	0.251055341772152	487.592538461538	1234.41148977605
	99.33311	223.03823	0.264888293333333	857.839346153846	2287.57158974359			99.33373	154.20179	0.251476607594937	488.263884615385	1236.11110029211
	99.50045	223.34585	0.265334533333333	859.0225	2290.72666666667			99.50077	154.42304	0.251899088607595	488.898384615385	1237.71742940604
	99.66671	223.66388	0.265777893333333	860.245692307692	2293.98851282051			99.66718	154.63559	0.252321974683544	489.594230769231	1239.47906523856
	99.83248	224.02474	0.266219946666667	861.633615384615	2297.68964102564			99.83233	154.85395	0.252742430379747	490.174384615385	1240.94780915287
	100.00014	224.41557	0.26666704	863.136807692308	2301.69815384615			100.00014	155.08474	0.25316453164557	490.870115384615	1242.70915287244
	100.16702	224.70273	0.267112053333333	864.241269230769	2304.64338461538			100.16655	155.30546	0.253586987341772	491.531076923077	1244.38247322298
	100.33342	225.01417	0.267555786666667	865.439115384615	2307.83764102564			100.33389	155.52315	0.254008278481013	492.170384615385	1246.00097370983
	100.49952	225.38142	0.26799872	866.851615384615	2311.60430769231			100.49967	155.74031	0.254429949367089	492.85	1247.72151898734
	100.66701	225.76828	0.26844536	868.339538461538	2315.5721025641			100.66608	155.96101	0.254853594936709	493.531230769231	1249.44615384615
	100.83248	226.13792	0.268886613333333	869.761230769231	2319.36328205128			100.83358	156.1747	0.255273696202532	494.166692307692	1251.05491723466
	101.00015	226.53124	0.269333733333333	871.274	2323.39733333333			101.0003	156.38854	0.25569617721519	494.835346153846	1252.74771178189
	101.16686	226.87648	0.269778293333333	872.601846153846	2326.93825641026			101.16639	156.60663	0.256117848101266	495.493076923077	1254.41285296982
	101.33342	227.24862	0.270222453333333	874.033153846154	2330.75507692308			101.3328	156.83343	0.256538734177215	496.1435	1256.05949367089
	101.50045	227.60779	0.270667866666667	875.414576923077	2334.43887179487			101.49968	157.06222	0.256962	496.790769230769	1257.69814995131
	101.66623	227.98747	0.271109946666667	876.874884615385	2338.33302564103			101.6667	157.28657	0.257383670886076	497.474576923077	1259.42930866602
	101.83311	228.34678	0.27155496	878.256846153846	2342.01825641026			101.83343	157.51311	0.257805341772152	498.081346153846	1260.96543330088
	102.0003	228.63992	0.2720008	879.384307692308	2345.02482051282			102.0003	157.73724	0.258227417721519	498.678576923077	1262.47740993184
	102.16702	229.03001	0.272445386666667	880.884653846154	2349.02574358974			102.16686	157.9629	0.258649873417722	499.373730769231	1264.23729308666
	102.33358	229.40555	0.272889546666667	882.329038461538	2352.87743589744			102.33296	158.18092	0.259071974683544	500.0755	1266.01392405063
	102.49967	229.7879	0.273332453333333	883.799615384615	2356.79897435897			102.5003	158.40718	0.259493620253165	500.739423076923	1267.69474196689
	102.66655	230.10682	0.273777466666667	885.026230769231	2360.06994871795			102.66624	158.62307	0.259915721518987	501.414115384615	1269.40282375852
	102.83389	230.52378	0.274223706666667	886.629923076923	2364.34646153846			102.83342	158.8545	0.260336202531646	502.068961538461	1271.06066212269
	103.00014	230.83277	0.27466704	887.818346153846	2367.51558974359			102.99952	159.07937	0.260757873417721	502.738884615385	1272.75666991237
	103.16671	231.20525	0.275111226666667	889.250961538462	2371.3358974359			103.16639	159.30521	0.261184303797468	503.419692307692	1274.48023369036
	103.33249	231.62663	0.275553306666667	890.871653846154	2375.65774358974			103.33342	159.52916	0.261602405063291	504.075115384615	1276.13953261928
	103.49999	232.00577	0.275999973333333	892.329884615385	2379.54635897436			103.49983	159.75145	0.262025670886076	504.763307692308	1277.8817916261
	103.66639	232.38061	0.276443706666667	893.771576923077	2383.39087179487			103.66702	159.97742	0.262446962025316	505.446538461538	1279.61148977605
	103.83358	232.67983	0.276889546666667	894.922423076923	2386.4597948718			103.83311	160.20687	0.262869417721519	506.090192307692	1281.24099318403
	103.99999	233.02197	0.277333306666667	896.238346153846	2389.96892307692			104.0003	160.43431	0.263291493670886	506.766653846154	1282.9535540409
	104.16686	233.38947	0.277778293333333	897.651807692308	2393.73815384615			104.16561	160.65644	0.263712759493671	507.438884615385	1284.65540408958
	104.3328	233.78634	0.2782208	899.178230769231	2397.80861538462			104.3328	160.88095	0.264134455696203	507.9995	1286.0746835443
	104.5003	234.13545	0.278667466666667	900.520961538462	2401.38923076923			104.50061	161.11147	0.264555341772152	508.731269230769	1287.92726387537
	104.66717	234.52148	0.279112453333333	902.005692307692	2405.34851282051			104.66702	161.33423	0.264977797468354	509.358884615385	1289.51616358325
	104.83342	234.90271	0.279555786666667	903.471961538462	2409.25856410256			104.83342	161.55593	0.265400278481013	510.081769230769	1291.34625121714
	104.99889	235.17385	0.27999704	904.514807692308	2412.03948717949			105.0003	161.78851	0.265822759493671	510.756346153846	1293.05404089581
	105.16639	235.54292	0.280443706666667	905.934307692308	2415.82482051282			105.16608	162.01641	0.266245620253165	511.445807692308	1294.79951314508
	105.33389	235.95574	0.280890373333333	907.522076923077	2420.05887179487			105.33389	162.25015	0.266665721518987	512.129923076923	1296.53145082765
	105.50077	236.3337	0.281335386666667	908.975769230769	2423.93538461538			105.49968	162.47261	0.267087797468354	512.815384615385	1298.26679649464
	105.66702	236.68352	0.28177872	910.321230769231	2427.52328205128			105.66686	162.69889	0.267511443037975	513.494461538461	1299.98597857838
	105.83343	237.04784	0.28222248	911.722461538462	2431.2598974359			105.83311	162.92031	0.26793035443038	514.164730769231	1301.68286270691
	106.0003	237.44428	0.282667466666667	913.247230769231	2435.32594871795			105.99967	163.14425	0.268355189873418	514.877923076923	1303.48841285297
	106.16577	237.79182	0.28310872	914.583923076923	2438.89046153846			106.16671	163.37182	0.268774886075949	515.516153846154	1305.10418695229
	106.33343	238.14863	0.283555813333333	915.956269230769	2442.55005128205			106.33327	163.6077	0.269197746835443	516.217961538462	1306.88091528724
	106.50014	238.52019	0.284000373333333	917.385346153846	2446.36092307692			106.49998	163.83485	0.269619037974684	516.836	1308.44556962025
	106.66702	238.91954	0.284445386666667	918.921307692308	2450.45682051282			106.66702	164.07077	0.270042683544304	517.562307692308	1310.28432327167
	106.83342	239.27489	0.28488912	920.288038461538	2454.10143589744			106.83295	164.30531	0.27046435443038	518.256038461538	1312.0406037001
	107.00014	239.6225	0.285333706666667	921.625	2457.66666666667			106.99983	164.54192	0.270884860759494	518.940692307692	1313.77390457644
	107.16671	239.99186	0.285777893333333	923.045615384615	2461.45497435897			107.16733	164.77111	0.27130653164557	519.627115384615	1315.51168451801
	107.33327	240.34238	0.286222053333333	924.393769230769	2465.05005128205			107.33342	164.99338	0.271729797468354	520.334730769231	1317.30311587147
	107.49983	240.69409	0.286666213333333	925.7465	2468.65733333333			107.49905	165.21418	0.272151063291139	520.929076923077	1318.80778967868
	107.66701	241.06573	0.287112026666667	927.175884615385	2472.46902564103			107.66624	165.45042	0.272573949367089	521.646538461538	1320.62414800389
	107.83389	241.50866	0.28755704	928.879461538461	2477.0118974359			107.83405	165.68826	0.272995215189873	522.345307692308	1322.39318403116
	108.00014	241.87051	0.288000373333333	930.271192307692	2480.72317948718			108.00014	165.9144	0.273415316455696	523.046461538461	1324.1682570594
	108.1667	242.18105	0.288444533333333	931.465576923077	2483.90820512821			108.16702	166.14626	0.273840556962025	523.762923076923	1325.98208373905
	108.33374	242.53041	0.288889973333333	932.809269230769	2487.49138461538			108.33295	166.38263	0.274261443037975	524.435153846154	1327.68393378773
	108.50015	242.92302	0.289333733333333	934.319307692308	2491.51815384615			108.50015	166.6227	0.274683518987342	525.149692307692	1329.49289191821
	108.6667	243.31528	0.289777866666667	935.828	2495.54133333333			108.66702	166.85872	0.275104	525.840653846154	1331.24216163583
	108.83358	243.71845	0.29022288	937.378653846154	2499.67641025641			108.83296	167.09231	0.275526075949367	526.397461538461	1332.65180136319
	109.00014	244.11133	0.29066704	938.889730769231	2503.70594871795			108.99968	167.32448	0.275948151898734	527.152653846154	1334.56368062317
	109.16702	244.44295	0.291112053333333	940.165192307692	2507.10717948718			109.16702	167.55369	0.276371012658228	527.875538461538	1336.39376825706
	109.33343	244.82214	0.291555813333333	941.623615384615	2510.99630769231			109.33327	167.77748	0.276793088607595	528.581730769231	1338.18159688413
	109.49998	245.14003	0.291999946666667	942.846269230769	2514.25671794872			109.49967	168.01065	0.277214759493671	529.264269230769	1339.90954235638
	109.66655	245.51325	0.292444133333333	944.281730769231	2518.08461538462			109.66671	168.24642	0.277636430379747	529.993269230769	1341.75511197663
	109.83343	245.87345	0.292889146666667	945.667115384615	2521.77897435897			109.83374	168.48491	0.278058506329114	530.681346153846	1343.4970788705
	110.00077	246.26528	0.293335386666667	947.174153846154	2525.79774358974			109.99998	168.72378	0.278481772151899	531.385384615385	1345.27945472249
	110.16671	246.58436	0.293777893333333	948.401384615385	2529.07035897436			110.16624	168.96158	0.278903443037975	531.957576923077	1346.72804284323
	110.33326	246.95282	0.294222026666667	949.818538461538	2532.84943589744			110.33358	169.19687	0.279325113924051	532.712961538462	1348.64040895813
	110.50014	247.36372	0.29466704	951.398923076923	2537.06379487179			110.49952	169.44572	0.279743620253165	533.437730769231	1350.4752677702
	110.66702	247.75052	0.295112053333333	952.886615384615	2541.03097435897			110.66686	169.68499	0.280168075949367	534.1395	1352.25189873418
	110.83389	248.10173	0.29555704	954.237423076923	2544.63312820513			110.83311	169.91852	0.280590936708861	534.846846153846	1354.04264849075
	110.99967	248.52525	0.29599912	955.866346153846	2548.97692307692			110.99967	170.14806	0.281012632911392	535.440807692308	1355.54634858812
	111.1664	248.89366	0.296443733333333	957.283307692308	2552.75548717949			111.16671	170.3839	0.281433924050633	536.215346153846	1357.50720545277
	111.33327	249.23278	0.29688872	958.587615384615	2556.23364102564			111.33327	170.60839	0.281854784810127	536.912576923077	1359.2723466407
	111.50014	249.62384	0.297333706666667	960.091692307692	2560.24451282051			111.49999	170.84637	0.282278835443038	537.636346153846	1361.10467380721
	111.6667	249.99911	0.297777866666667	961.535038461538	2564.09343589744			111.66686	171.08677	0.282700126582278	538.362	1362.9417721519
	111.83374	250.38642	0.298223306666667	963.024692307692	2568.06584615385			111.83186	171.32722	0.283121797468354	539.066653846154	1364.72570593963
	111.99999	250.74756	0.29866664	964.413692307692	2571.76984615385			111.99905	171.58337	0.283543493670886	539.759846153846	1366.48062317429
	112.1667	251.12355	0.2991112	965.859807692308	2575.62615384615			112.16686	171.8282	0.28396435443038	540.488884615385	1368.32629016553
	112.33374	251.49742	0.29955664	967.297769230769	2579.46071794872			112.33374	172.07266	0.284387620253165	541.207692307692	1370.14605647517
	112.50076	251.90806	0.300002026666667	968.877153846154	2583.67241025641			112.49952	172.31295	0.284810886075949	541.915346153846	1371.93758519961
	112.66561	252.33093	0.300441626666667	970.503576923077	2588.00953846154			112.66592	172.55469	0.285231772151899	542.610538461538	1373.69756572541
	112.83311	252.69967	0.300888293333333	971.921807692308	2591.79148717949			112.83327	172.77448	0.285654253164557	543.343230769231	1375.55248296008
	112.99998	253.08457	0.30133328	973.402192307692	2595.73917948718			112.99951	172.98089	0.286073544303797	543.983730769231	1377.17400194742
	113.16749	253.41189	0.301779973333333	974.661115384615	2599.09630769231			113.16655	173.23378	0.286498784810127	544.638346153846	1378.83125608569
	113.3339	253.79321	0.302223733333333	976.127730769231	2603.00728205128			113.33296	173.4827	0.286920075949367	545.409730769231	1380.7841285297
	113.49998	254.20794	0.302666613333333	977.722846153846	2607.26092307692			113.49967	173.73584	0.287339746835443	546.132307692308	1382.61343719572
	113.66655	254.6072	0.3031108	979.258461538462	2611.3558974359			113.66592	173.98518	0.287762227848101	546.846076923077	1384.42044790652
	113.83311	254.99764	0.30355496	980.760153846154	2615.36041025641			113.8328	174.23433	0.288184708860759	547.565307692308	1386.24128529698
	114.00014	255.3634	0.304000373333333	982.166923076923	2619.1117948718			113.99999	174.47788	0.28860835443038	548.302961538462	1388.10876338851
	114.16733	255.77849	0.304446213333333	983.763423076923	2623.36912820513			114.16655	174.72315	0.289030025316456	549.052884615385	1390.00730282376
	114.33373	256.17024	0.304889946666667	985.270153846154	2627.38707692308			114.33326	174.96821	0.289451291139241	549.766807692308	1391.8147030185
	114.50014	256.52733	0.305333706666667	986.643576923077	2631.04953846154			114.49889	175.14926	0.289874582278481	550.471769230769	1393.5994157741
	114.66655	256.89152	0.305777466666667	988.044307692308	2634.78482051282			114.66639	175.3916	0.290294278481013	551.182384615385	1395.39844206426
	114.83389	257.303	0.306223706666667	989.626923076923	2639.00512820513			114.8342	175.65469	0.290716734177215	551.932884615385	1397.29844206426
	115.00077	257.6482	0.30666872	990.954615384615	2642.54564102564			115.00014	175.9142	0.291139594936709	552.643384615385	1399.09717624148
	115.16624	258.04105	0.307109973333333	992.465576923077	2646.57487179487			115.16561	176.16451	0.291560481012658	553.361538461538	1400.9152872444
	115.33389	258.48237	0.30755704	994.162961538462	2651.10123076923			115.33295	176.41741	0.291982962025316	554.018230769231	1402.57779941577
	115.50014	258.87454	0.308000373333333	995.671307692308	2655.12348717949			115.49983	176.66893	0.292403443037975	554.778038461538	1404.50136319377
	115.66702	259.2659	0.308445386666667	997.176538461538	2659.13743589744			115.66686	176.9256	0.29282670886076	555.531846153846	1406.40973709834
	115.83342	259.61369	0.30888912	998.514192307692	2662.70451282051			115.83295	177.17345	0.293247974683544	556.145615384615	1407.96358325219
	116.00029	260.02762	0.309334106666667	1000.10623076923	2666.94994871795			115.99999	177.41787	0.293670860759494	556.967423076923	1410.0441090555
	116.16686	260.43224	0.309778293333333	1001.66246153846	2671.0998974359			116.16639	177.66035	0.29409253164557	557.693653846154	1411.88266796495
	116.33358	260.81797	0.31022288	1003.14603846154	2675.0561025641			116.33343	177.85725	0.29451382278481	558.429423076923	1413.74537487829
	116.50045	261.20922	0.310667866666667	1004.65084615385	2679.06892307692			116.49952	178.08437	0.294936658227848	559.194269230769	1415.68169425511
	116.66639	261.60413	0.311110373333333	1006.16973076923	2683.11928205128			116.66639	178.34823	0.29535835443038	559.949192307692	1417.59289191821
	116.83343	262.00271	0.311555813333333	1007.70273076923	2687.20728205128			116.83296	178.61156	0.29577964556962	560.647192307692	1419.3599805258
	117.0003	262.39666	0.3120008	1009.21792307692	2691.2477948718			116.9992	178.87487	0.296203670886076	561.408	1421.28607594937
	117.16671	262.82284	0.31244456	1010.85707692308	2695.61887179487			117.16655	179.13637	0.296623772151899	562.137769230769	1423.13359298929
	117.33327	263.21617	0.31288872	1012.36988461538	2699.65302564103			117.33327	179.38928	0.297045848101266	562.873807692308	1424.99698149951
	117.50014	263.59439	0.313333706666667	1013.82457692308	2703.53220512821			117.49998	179.64382	0.297469113924051	563.611846153846	1426.86543330088
	117.66686	263.97583	0.313778293333333	1015.29165384615	2707.44441025641			117.66624	179.89448	0.297890784810127	564.274769230769	1428.54371957157
	117.83342	264.38299	0.314222453333333	1016.85765384615	2711.62041025641			117.83295	180.14355	0.298312050632911	565.080923076923	1430.58461538462
	117.99983	264.78934	0.314666213333333	1018.42053846154	2715.7881025641			117.99952	180.37264	0.298734151898734	565.824076923077	1432.46601752678
	118.16733	265.19468	0.31511288	1019.97953846154	2719.94543589744			118.16608	180.56704	0.299155417721519	566.564846153846	1434.34138266797
	118.33342	265.6199	0.315555786666667	1021.615	2724.30666666667			118.33248	180.84286	0.299576708860759	567.279423076923	1436.15043816943
	118.50014	265.94383	0.316000373333333	1022.86088461538	2727.62902564103			118.49999	181.11165	0.299999974683544	568.059307692308	1438.12482960078
	118.66624	266.39983	0.316443306666667	1024.61473076923	2732.30594871795			118.66608	181.37009	0.300420860759494	568.820653846154	1440.05228821811
	118.83327	266.81387	0.31688872	1026.20719230769	2736.55251282051			118.83311	181.63514	0.300844101265823	569.428384615385	1441.59084712756
	119.0003	267.11676	0.317334133333333	1027.37215384615	2739.65907692308			119.00014	181.89339	0.301265392405063	570.242846153846	1443.65277507303
	119.16655	267.49808	0.317777466666667	1028.83876923077	2743.57005128205			119.1667	182.15246	0.301687848101266	571.013230769231	1445.60311587147
	119.33311	267.87928	0.318221626666667	1030.30492307692	2747.47979487179			119.33389	182.41401	0.302109139240506	571.754846153846	1447.48062317429
	119.50046	268.30208	0.318667893333333	1031.93107692308	2751.81620512821			119.49811	182.65784	0.302532405063291	572.512192307692	1449.39795520935
	119.66639	268.76739	0.319110373333333	1033.72073076923	2756.58861538461			119.66655	182.9222	0.302954481012658	573.247884615385	1451.26046738072
	119.83358	269.17964	0.319556213333333	1035.30630769231	2760.81682051282			119.83374	183.16969	0.30337417721519	573.891961538461	1452.89104186952
	120.00061	269.60745	0.320001626666667	1036.95173076923	2765.20461538461			120.00014	183.32839	0.303797037974684	574.733038461538	1455.02035053554
	120.16686	270.02302	0.32044496	1038.55007692308	2769.46687179487			120.16608	183.61376	0.304219493670886	575.467076923077	1456.87867575463
	120.33249	270.40616	0.32088664	1040.02369230769	2773.39651282051			120.33264	183.89022	0.304640784810127	576.254615384615	1458.87244401168
	120.49936	270.74626	0.321331626666667	1041.33176923077	2776.88471794872			120.49998	184.16248	0.305064430379747	576.997269230769	1460.75258033106
	120.66749	271.07695	0.321779973333333	1042.60365384615	2780.27641025641			120.66655	184.42422	0.305484936708861	577.781115384615	1462.73700097371
	120.83358	271.4524	0.32222288	1044.04769230769	2784.12717948718			120.83264	184.66631	0.30590817721519	578.529269230769	1464.63106134372
	120.99998	271.85205	0.322666613333333	1045.58480769231	2788.22615384615			120.99983	184.92433	0.306330253164557	579.261961538462	1466.48597857838
	121.16655	272.27074	0.3231108	1047.19515384615	2792.52041025641			121.16608	185.18889	0.306748784810127	580.035307692308	1468.44381694255
	121.33373	272.65501	0.323556613333333	1048.67311538462	2796.46164102564			121.33295	185.46578	0.307174810126582	580.800615384615	1470.38130477118
	121.49983	273.085	0.323999546666667	1050.32692307692	2800.87179487179			121.49983	185.72509	0.307594911392405	581.5655	1472.31772151899
	121.66686	273.45973	0.32444496	1051.76819230769	2804.71517948718			121.66671	185.88725	0.30801617721519	582.327653846154	1474.24722492697
	121.83373	273.84806	0.324889946666667	1053.26176923077	2808.69805128205			121.83295	186.18686	0.308437848101266	582.991269230769	1475.92726387537
	122.00014	274.28898	0.325333706666667	1054.95761538462	2813.22030769231			121.99952	186.46857	0.308861518987342	583.800730769231	1477.97653359299
	122.16686	274.69087	0.325778293333333	1056.50334615385	2817.34225641026			122.16671	186.74186	0.309283189873418	584.416192307692	1479.53466407011
	122.33405	275.12312	0.326224133333333	1058.16584615385	2821.77558974359			122.33358	187.00776	0.309703670886076	585.277884615385	1481.71616358325
	122.50077	275.53996	0.32666872	1059.76907692308	2826.05087179487			122.50046	187.2637	0.310126936708861	586.084230769231	1483.75754625122
	122.6667	275.95904	0.3271112	1061.38092307692	2830.34912820513			122.66639	187.50234	0.310549012658228	586.868692307692	1485.7435248296
	122.83311	276.36692	0.32755496	1062.94969230769	2834.53251282051			122.83202	187.77309	0.310970683544304	587.634346153846	1487.68188899708
	122.99999	276.79178	0.327999973333333	1064.58376923077	2838.89005128205			122.99968	188.04976	0.311392379746835	588.437576923077	1489.71538461538
	123.16748	277.15036	0.328446613333333	1065.96292307692	2842.56779487179			123.16702	188.32599	0.31181364556962	589.202	1491.65063291139
	123.33358	277.53311	0.328889546666667	1067.43503846154	2846.49343589744			123.33264	188.58704	0.312236126582278	589.933692307692	1493.50301850049
	123.49983	277.94647	0.32933288	1069.02488461538	2850.73302564103			123.49998	188.7553	0.312658582278481	590.740769230769	1495.54625121714
	123.66686	278.3792	0.329778293333333	1070.68923076923	2855.17128205128			123.66639	189.05436	0.313080253164557	591.5025	1497.4746835443
	123.83358	278.80371	0.33022288	1072.32196153846	2859.52523076923			123.83327	189.34876	0.313503518987342	592.278846153846	1499.44011684518
	124.00061	279.23077	0.330668293333333	1073.9645	2863.90533333333			124.00045	189.62166	0.313922810126582	593.023730769231	1501.3259006816
	124.1667	279.5912	0.3311112	1075.35076923077	2867.60205128205			124.16655	189.88344	0.314346481012658	593.789961538462	1503.26572541383
	124.33358	279.96963	0.331556213333333	1076.80626923077	2871.48338461538			124.33311	190.07851	0.314766582278481	594.540153846154	1505.16494644596
	124.50045	280.41059	0.3320012	1078.50226923077	2876.00605128205			124.49967	190.38129	0.315189037974684	595.256807692308	1506.97925998053
	124.66702	280.75564	0.332445386666667	1079.82938461538	2879.54502564103			124.66686	190.66377	0.315611518987342	596.069884615385	1509.03768257059
	124.83358	281.13204	0.332889546666667	1081.27707692308	2883.40553846154			124.83358	190.93961	0.316032810126582	596.858115384615	1511.03320350536
	125.00013	281.53184	0.33333368	1082.81476923077	2887.50605128205			124.99999	191.22115	0.316455670886076	597.677615384615	1513.10788704966
	125.16685	281.90383	0.333778266666667	1084.2455	2891.32133333333			125.16654	191.3916	0.316877721518987	598.477153846154	1515.13203505355
	125.33419	282.29448	0.334224506666667	1085.748	2895.328			125.3331	191.66301	0.317300151898734	599.245884615385	1517.07818889971
	125.49981	282.7222	0.33466616	1087.39307692308	2899.71487179487			125.50013	191.96315	0.317722632911392	600.066884615385	1519.15666991237
	125.66732	283.12045	0.335112853333333	1088.92480769231	2903.79948717949			125.66686	192.25484	0.318143139240506	600.848692307692	1521.13592989289
	125.83357	283.54931	0.335556186666667	1090.57426923077	2908.19805128205			125.83184	192.53637	0.318564430379747	601.656153846154	1523.18013631938
	125.99982	283.96988	0.33599952	1092.19184615385	2912.51158974359			125.99982	192.79312	0.318986481012658	602.449538461538	1525.18870496592
	126.16685	284.33543	0.336444933333333	1093.59780769231	2916.26082051282			126.16654	193.0023	0.319409746835443	603.224615384615	1527.15092502434
	126.33342	284.77255	0.33688912	1095.27903846154	2920.7441025641			126.33325	193.30819	0.319831797468354	604.011692307692	1529.1435248296
	126.50076	285.15387	0.33733536	1096.74565384615	2924.65507692308			126.50044	193.59423	0.320253113924051	604.837269230769	1531.23359298929
	126.66638	285.55873	0.337777013333333	1098.30280769231	2928.80748717949			126.66653	193.87764	0.320674759493671	605.472192307692	1532.84099318403
	126.83341	285.97012	0.338222426666667	1099.88507692308	2933.02687179487			126.83278	194.15222	0.32109764556962	606.366576923077	1535.10525803311
	127.00012	286.43912	0.338666986666667	1101.68892307692	2937.83712820513			127.00044	194.30292	0.321519721518987	607.151692307692	1537.09289191821
	127.167	286.87966	0.339112	1103.38330769231	2942.35548717949			127.16544	194.62574	0.321941392405063	607.990769230769	1539.21713729309
	127.33404	287.23809	0.33955744	1104.76188461538	2946.03169230769			127.33373	194.92699	0.322362658227848	608.708384615385	1541.03388510224
	127.50013	287.65085	0.340000346666667	1106.34942307692	2950.26512820513			127.50013	195.21379	0.32278435443038	609.573269230769	1543.22346640701
	127.66732	288.04836	0.340446186666667	1107.87830769231	2954.34215384615			127.66622	195.50413	0.323206835443038	610.376076923077	1545.2558909445
	127.83358	288.49012	0.340889546666667	1109.57738461538	2958.87302564103			127.83295	195.78379	0.323630101265823	611.172576923077	1547.2723466407
	127.99887	288.84912	0.34133032	1110.95815384615	2962.55507692308			127.99981	196.02613	0.324049367088608	611.987538461538	1549.33554040896
	128.16732	289.32184	0.34177952	1112.77630769231	2967.40348717949			128.16763	196.23403	0.324472632911392	612.789576923077	1551.36601752678
	128.3334	289.75672	0.3422224	1114.44892307692	2971.86379487179			128.33279	196.54346	0.324895113924051	613.59	1553.39240506329
	128.50013	290.20467	0.342667013333333	1116.17180769231	2976.45815384615			128.49966	196.83455	0.325317594936709	614.410115384615	1555.46864654333
	128.66654	290.63544	0.343110773333333	1117.82861538462	2980.87630769231			128.66639	196.95076	0.325738860759494	615.213423076923	1557.5023369036
	128.83373	291.08697	0.343556613333333	1119.56526923077	2985.50738461538			128.83325	197.30738	0.326157367088608	615.886884615385	1559.20730282376
	129.00123	291.51744	0.34400328	1121.22092307692	2989.92246153846			129.0006	197.61884	0.326581797468354	616.751076923077	1561.39513145083
	129.16607	291.87721	0.344442853333333	1122.60465384615	2993.61241025641			129.16654	197.91615	0.32700470886076	617.582538461538	1563.50009737098
	129.33372	292.18525	0.34488992	1123.78942307692	2996.77179487179			129.33326	198.20914	0.327426759493671	618.410230769231	1565.59552093476
	129.50028	292.60197	0.34533408	1125.39219230769	3001.04584615385			129.49966	198.50227	0.327848810126582	619.185153846154	1567.55735150925
	129.66669	293.07303	0.34577784	1127.20396153846	3005.87723076923			129.66669	198.79653	0.328268126582278	620.059846153846	1569.7717624148
	129.83373	293.56647	0.34622328	1129.10180769231	3010.93815384615			129.83404	199.0793	0.328691392405063	620.848961538461	1571.76952288218
	130.00013	294.01135	0.346667013333333	1130.81288461538	3015.50102564103			130.00013	199.31617	0.32911346835443	621.582038461538	1573.62541382668
	130.16716	294.43091	0.347112426666667	1132.42657692308	3019.80420512821			130.16684	199.50868	0.329536303797468	622.427461538462	1575.76572541383
	130.33372	294.84212	0.347556586666667	1134.00815384615	3024.02174358974			130.33357	199.82985	0.329959215189873	623.232307692308	1577.80331061344
	130.49935	295.24744	0.347998266666667	1135.56707692308	3028.17887179487			130.49889	200.07785	0.330377721518987	624.098038461538	1579.99503407984
	130.66748	295.52081	0.348446613333333	1136.6185	3030.98266666667			130.66716	200.29797	0.330800962025316	624.951538461538	1582.15579357351
	130.83342	295.93498	0.34888912	1138.21146153846	3035.23056410256			130.83342	200.62396	0.331223848101266	625.774538461538	1584.23933787731
	131.00013	296.35474	0.34933368	1139.82592307692	3039.53579487179			131.00013	200.93745	0.331646278481013	626.629	1586.40253164557
	131.1667	296.78336	0.349777866666667	1141.47446153846	3043.9318974359			131.16638	201.23848	0.332067974683544	627.412807692308	1588.38685491723
	131.33341	297.22816	0.350222426666667	1143.18523076923	3048.49394871795			131.3331	201.53394	0.332489265822785	628.086307692308	1590.09191820837
	131.50044	297.70717	0.35066784	1145.02757692308	3053.40687179487			131.50012	201.83282	0.332910911392405	629.014346153846	1592.44138266796
	131.66623	298.16085	0.351109946666667	1146.7725	3058.06			131.667	202.12455	0.333332607594937	629.870230769231	1594.60817916261
	131.83357	298.5734	0.351556186666667	1148.35923076923	3062.29128205128			131.83342	202.41636	0.333756253164557	630.688269230769	1596.67916260954
	132.00013	298.93768	0.352000346666667	1149.76030769231	3066.02748717949			131.99934	202.70585	0.334177924050633	631.547615384615	1598.8547224927
	132.16701	299.25016	0.35244536	1150.96215384615	3069.23241025641			132.16622	202.88153	0.334598455696203	632.409538461538	1601.03680623174
	132.33341	299.72515	0.352889093333333	1152.78903846154	3074.1041025641			132.33341	203.02008	0.335020506329114	633.266846153846	1603.20720545278
	132.49981	300.15787	0.353332826666667	1154.45334615385	3078.54225641026			132.49967	203.37981	0.335442556962025	633.891038461538	1604.78743914314
	132.66686	300.61314	0.353778293333333	1156.20438461538	3083.21169230769			132.66638	203.70914	0.335864658227848	634.802076923077	1607.09386562804
	132.83403	301.08052	0.35422408	1158.002	3088.00533333333			132.83388	204.02405	0.336288303797468	635.646	1609.23037974684
	132.99997	301.5199	0.354666586666667	1159.69192307692	3092.51179487179			132.99966	204.3194	0.336708	636.52	1611.44303797468
	133.16716	301.92643	0.355112426666667	1161.2555	3096.68133333333			133.16716	204.6257	0.337131265822785	637.371423076923	1613.59853943525
	133.3331	302.3403	0.355554933333333	1162.84730769231	3100.92615384615			133.3331	204.92467	0.337552151898734	638.182115384615	1615.65092502434
	133.50044	302.75619	0.356001173333333	1164.44688461538	3105.19169230769			133.4995	205.2286	0.337974227848101	639.060653846154	1617.87507302824
	133.66684	303.16183	0.356444906666667	1166.00703846154	3109.3521025641			133.66653	205.52775	0.338395113924051	639.778269230769	1619.69182083739
	133.83357	303.60296	0.35688952	1167.70369230769	3113.87651282051			133.83326	205.83595	0.338819164556962	640.729230769231	1622.09931840312
	133.99997	304.0804	0.357333253333333	1169.54	3118.77333333333			133.99997	206.12131	0.339240050632911	641.601807692308	1624.30837390458
	134.16623	304.5229	0.357776613333333	1171.24192307692	3123.31179487179			134.16669	206.05066	0.339662506329114	642.458923076923	1626.47828627069
	134.33373	304.8833	0.35822328	1172.62807692308	3127.00820512821			134.33388	206.478	0.340085392405063	643.265230769231	1628.51957156767
	134.50044	305.3273	0.35866784	1174.33576923077	3131.56205128205			134.49982	206.82134	0.340508253164557	644.107730769231	1630.65248296008
	134.66685	305.68942	0.3591116	1175.72853846154	3135.2761025641			134.66716	207.14708	0.340927924050633	644.983307692308	1632.86913339825
	134.83341	306.10958	0.35955576	1177.34453846154	3139.58543589744			134.83201	207.45204	0.341349620253165	645.8365	1635.02911392405
	134.99998	306.52589	0.359999946666667	1178.94573076923	3143.85528205128			134.99966	207.76328	0.341771670886076	646.575807692308	1636.90077896787
	135.167	306.98529	0.360445333333333	1180.71265384615	3148.56707692308			135.16654	208.07789	0.342192987341772	647.445307692308	1639.10204479065
	135.33388	307.43933	0.360890346666667	1182.45896153846	3153.2238974359			135.33342	208.38036	0.342616253164557	648.384615384615	1641.48003894839
	135.50013	307.84163	0.36133368	1184.00626923077	3157.35005128205			135.49966	208.68409	0.343037518987342	649.249653846154	1643.6700097371
	135.6656	308.30571	0.361774933333333	1185.79119230769	3162.10984615385			135.66622	208.9958	0.343459569620253	650.085576923077	1645.78627069133
	135.8331	308.65124	0.3622216	1187.12015384615	3165.65374358974			135.83341	209.18666	0.343882430379747	650.965884615385	1648.01489776047
	136.00044	309.13916	0.36266784	1188.99676923077	3170.65805128205			136.00029	209.39121	0.344302936708861	651.854384615385	1650.26426484907
	136.16686	309.4604	0.363111626666667	1190.23230769231	3173.95282051282			136.16623	209.58602	0.344727012658228	652.580576923077	1652.10272638754
	136.33388	309.93918	0.363557013333333	1192.07376923077	3178.86338461538			136.33326	209.96529	0.345147493670886	653.450423076923	1654.30486854917
	136.49966	310.33462	0.363999093333333	1193.59469230769	3182.91917948718			136.49966	210.30465	0.345567164556962	654.355307692308	1656.59571567673
	136.66654	310.81444	0.364444106666667	1195.44015384615	3187.84041025641			136.6667	210.62534	0.34599164556962	655.255692307692	1658.87517039922
	136.83279	311.26079	0.36488744	1197.15688461538	3192.41835897436			136.83356	210.94887	0.346414075949367	656.155269230769	1661.15258033106
	137.00029	311.62429	0.365334106666667	1198.55496153846	3196.14656410256			136.99982	211.27187	0.34683617721519	657.025769230769	1663.35637779942
	137.16701	311.94785	0.365778693333333	1199.79942307692	3199.46512820513			137.16607	211.5881	0.347257037974684	657.922076923077	1665.62551119766
	137.33295	312.4207	0.3662212	1201.61807692308	3204.31487179487			137.3331	211.90393	0.34767835443038	658.773615384615	1667.78130477118
	137.49966	312.88025	0.36666576	1203.38557692308	3209.0282051282			137.49997	212.22188	0.348101620253165	659.663807692308	1670.03495618306
	137.66685	313.33494	0.3671116	1205.13438461538	3213.69169230769			137.66685	212.4951	0.348523265822785	660.413384615385	1671.93261927945
	137.83419	313.77283	0.36755784	1206.81857692308	3218.18287179487			137.83357	212.66413	0.348945746835443	661.337076923077	1674.27108081792
	137.99982	314.21545	0.36799952	1208.52096153846	3222.72256410256			137.99967	212.955	0.349366253164557	662.239653846154	1676.55608568647
	138.16591	314.66079	0.368442426666667	1210.23380769231	3227.29015384615			138.16544	213.14155	0.349788303797468	663.141	1678.83797468354
	138.33341	315.1224	0.368889093333333	1212.00923076923	3232.02461538462			138.33326	213.51932	0.35021	664.016076923077	1681.05335929893
	138.50044	315.47508	0.369334506666667	1213.36569230769	3235.64184615385			138.5006	213.84823	0.350632430379747	664.897076923077	1683.28373904576
	138.66685	315.87484	0.369778266666667	1214.90323076923	3239.74194871795			138.66669	214.15408	0.351054911392405	665.613615384615	1685.09776046738
	138.83342	316.28904	0.370222453333333	1216.49630769231	3243.99015384615			138.83311	214.48749	0.351476582278481	666.604115384615	1687.60535540409
	138.99997	316.72543	0.370666586666667	1218.17473076923	3248.46594871795			138.99966	214.81232	0.351897493670886	667.483192307692	1689.83086660175
	139.16653	317.12502	0.371110746666667	1219.71161538462	3252.56430769231			139.16685	215.14	0.352320759493671	668.431576923077	1692.23184031159
	139.33356	317.59077	0.37155616	1221.50296153846	3257.34123076923			139.33419	215.46429	0.352742405063291	669.343038461538	1694.53933787731
	139.50044	318.05661	0.372001173333333	1223.29465384615	3262.11907692308			139.4995	215.78075	0.353165291139241	670.244423076923	1696.82132424537
	139.66669	318.52931	0.372444506666667	1225.11273076923	3266.96728205128			139.66623	215.8668	0.353585772151899	671.074807692308	1698.92356377799
	139.83263	319.00606	0.372887013333333	1226.94638461538	3271.85702564103			139.83309	216.1874	0.354007037974684	672.010961538462	1701.29357351509
	140.00045	319.32804	0.373334533333333	1228.18476923077	3275.15938461538			139.99966	216.37402	0.35443070886076	672.900692307692	1703.54605647517
	140.16716	319.74691	0.373779093333333	1229.79580769231	3279.45548717949			140.16685	216.76074	0.354852	673.796076923077	1705.81285296982
	140.33356	320.10397	0.374222826666667	1231.16911538462	3283.11764102564			140.33325	217.07246	0.355274455696202	674.615961538462	1707.88851022395
	140.49982	320.51742	0.374666186666667	1232.75930769231	3287.35815384615			140.50013	217.4226	0.355695367088608	675.563576923077	1710.28753651412
	140.66653	320.98287	0.375110746666667	1234.5495	3292.132			140.66623	217.76649	0.356118582278481	676.4805	1712.60886075949
	140.83295	321.4139	0.375554533333333	1236.20730769231	3296.55282051282			140.83278	218.10776	0.356539898734177	677.397923076923	1714.93145082765
	141.00014	321.87033	0.376000373333333	1237.96280769231	3301.23415384615			141.00014	218.44226	0.356961164556962	678.318807692308	1717.26280428432
	141.16669	322.29024	0.376444506666667	1239.57784615385	3305.54092307692			141.16623	218.75586	0.357382430379747	679.221230769231	1719.54741966894
	141.33373	322.63857	0.376889946666667	1240.91757692308	3309.11353846154			141.3331	218.90716	0.357804911392405	679.927653846154	1721.33583252191
	141.4995	323.1158	0.377332	1242.75307692308	3314.00820512821			141.49982	219.27495	0.35822817721519	680.938	1723.89367088608
	141.66653	323.48242	0.377777413333333	1244.16315384615	3317.76841025641			141.66638	219.30167	0.358649873417721	681.881769230769	1726.2829600779
	141.83357	323.96546	0.378222853333333	1246.021	3322.72266666667			141.83372	219.72276	0.359071544303797	682.776076923077	1728.547030185
	142.00044	324.40948	0.37866784	1247.72876923077	3327.27671794872			141.99981	220.03531	0.359494405063291	683.702769230769	1730.89308666018
	142.16669	324.84147	0.379111173333333	1249.39026923077	3331.70738461538			142.16669	220.40096	0.359916455696203	684.630076923077	1733.24070107108
	142.33263	325.27083	0.37955368	1251.04165384615	3336.11107692308			142.33373	220.76291	0.360336987341772	685.543730769231	1735.55374878286
	142.50045	325.62333	0.3800012	1252.39742307692	3339.72646153846			142.49872	221.1038	0.360759037974684	686.490115384615	1737.94965920156
	142.66685	326.05079	0.380444933333333	1254.0415	3344.11066666667			142.66622	221.4461	0.361181898734177	687.381846153846	1740.20720545278
	142.83356	326.51663	0.380889493333333	1255.83319230769	3348.88851282051			142.83356	221.76903	0.361602784810127	688.351923076923	1742.66309639727
	143.00029	326.99475	0.381334106666667	1257.67211538462	3353.79230769231			142.99998	221.64452	0.362023670886076	689.224846153846	1744.87302823759
	143.16685	327.37187	0.381778266666667	1259.12257692308	3357.6602051282			143.16623	222.11976	0.362447316455696	690.079576923077	1747.03690360273
	143.332	327.78984	0.382218666666667	1260.73015384615	3361.94707692308			143.33294	222.41981	0.362868582278481	691.069192307692	1749.54225900682
	143.49997	328.25232	0.382666586666667	1262.50892307692	3366.69046153846			143.50013	222.79656	0.363290683544304	692.018538461538	1751.94566699124
	143.6667	328.72507	0.3831112	1264.32719230769	3371.53917948718			143.66654	223.14937	0.363711949367089	692.959346153846	1754.32745861733
	143.83404	329.16737	0.38355744	1266.02834615385	3376.07558974359			143.8331	223.50223	0.364135215189873	693.911269230769	1756.73739045764
	143.99967	329.54398	0.38399912	1267.47684615385	3379.93825641026			143.99998	223.83969	0.364556481012658	694.700153846154	1758.73456669912
	144.16653	329.87642	0.38444408	1268.75546153846	3383.3478974359			144.16638	223.84425	0.364976582278481	695.650038461538	1761.13933787731
	144.33388	330.30429	0.384890346666667	1270.40111538462	3387.73630769231			144.33372	224.12463	0.365401037974683	696.665846153846	1763.71100292113
	144.49997	330.67316	0.385333253333333	1271.81984615385	3391.51958974359			144.49951	224.53351	0.365822708860759	697.611769230769	1766.10574488802
	144.66669	331.17861	0.38577784	1273.76388461538	3396.70369230769			144.66685	224.83428	0.366244784810127	698.552153846154	1768.4864654333
	144.83263	331.6142	0.386220346666667	1275.43923076923	3401.17128205128			144.83325	225.08429	0.36666529113924	699.483192307692	1770.8435248296
	145.00029	332.07357	0.38666744	1277.20603846154	3405.88276923077			144.99998	225.39411	0.367088936708861	700.456461538462	1773.30749756573
	145.16684	332.4829	0.387111573333333	1278.78038461538	3410.08102564103			145.16701	225.55883	0.367511797468354	701.400692307692	1775.69795520935
	145.33372	332.90902	0.387556586666667	1280.41930769231	3414.45148717949			145.33326	225.92543	0.367932303797468	702.349	1778.09873417722
	145.5006	333.314	0.3880016	1281.97692307692	3418.60512820513			145.50012	226.14084	0.368353189873418	703.271192307692	1780.43339824732
	145.66638	333.75639	0.38844368	1283.67842307692	3423.14246153846			145.66669	226.42435	0.368776835443038	704.222	1782.84050632911
	145.8331	334.1836	0.388888266666667	1285.32153846154	3427.5241025641			145.83232	226.69931	0.369197721518987	705.176346153846	1785.25657254138
	146.00044	334.63478	0.389334506666667	1287.05684615385	3432.15158974359			145.99982	227.0724	0.369619392405063	706.037307692308	1787.43622200584
	146.1667	335.03795	0.389777866666667	1288.6075	3436.28666666667			146.16653	227.0619	0.370040683544304	707.035038461538	1789.96212268744
	146.33387	335.47974	0.390223653333333	1290.30669230769	3440.81784615385			146.33341	227.3304	0.370464329113924	707.977884615385	1792.34907497566
	146.4995	335.80533	0.390665333333333	1291.55896153846	3444.15723076923			146.49998	227.82993	0.370885594936709	708.963153846154	1794.84342745862
	146.66654	336.30851	0.391110773333333	1293.49426923077	3449.31805128205			146.66685	228.24685	0.371308075949367	709.892	1797.19493670886
	146.83326	336.70765	0.39155536	1295.02942307692	3453.41179487179			146.8334	228.64226	0.371729341772152	710.742076923077	1799.347030185
	147.00028	337.17805	0.392000746666667	1296.83865384615	3458.23641025641			146.99997	229.03208	0.372151037974684	711.7495	1801.89746835443
	147.16733	337.60101	0.392446213333333	1298.46542307692	3462.57446153846			147.16716	229.39566	0.372574303797468	712.708153846154	1804.32444011685
	147.33294	338.02071	0.39288784	1300.07965384615	3466.87907692308			147.33279	229.51606	0.372993974683544	713.663730769231	1806.74362220058
	147.50029	338.44689	0.393334106666667	1301.71880769231	3471.25015384615			147.4995	229.95158	0.373416455696203	714.640615384615	1809.21674780915
	147.66701	338.91127	0.393778693333333	1303.50488461538	3476.01302564103			147.66623	230.33361	0.373839721518987	715.591807692308	1811.62482960078
	147.83357	339.3046	0.394222853333333	1305.01769230769	3480.04717948718			147.83341	230.70344	0.374260607594937	716.586807692308	1814.14381694255
	148.00014	339.74159	0.39466704	1306.69842307692	3484.52912820513			148.00014	230.84667	0.374683088607595	717.580653846154	1816.65988315482
	148.16637	340.13316	0.39511032	1308.20446153846	3488.54523076923			148.16685	229.7653	0.375105949367089	718.561115384615	1819.14206426485
	148.33342	340.50521	0.395555786666667	1309.63542307692	3492.36112820513			148.33263	230.56248	0.375527215189873	719.528	1821.58987341772
	148.50029	340.92811	0.396000773333333	1311.26196153846	3496.69856410256			148.4995	231.22407	0.375949316455696	720.520884615385	1824.1035053554
	148.66607	341.29989	0.396442853333333	1312.69188461538	3500.51169230769			148.66653	231.72204	0.376369797468354	721.493884615385	1826.56679649464
	148.8342	341.72371	0.3968912	1314.32196153846	3504.85856410256			148.83326	232.16693	0.376792278481013	722.301346153846	1828.61100292113
	149.00012	342.14902	0.397333653333333	1315.95776923077	3509.22071794872			148.99981	232.57506	0.377213949367089	723.370038461538	1831.31655306719
	149.16654	342.59492	0.39777744	1317.67276923077	3513.79405128205			149.167	232.96896	0.377637189873418	724.374615384615	1833.85978578384
	149.3331	342.9406	0.3982216	1319.00230769231	3517.33948717949			149.33294	233.34114	0.37805929113924	725.363923076923	1836.36436222006
	149.50028	343.44232	0.398667413333333	1320.932	3522.48533333333			149.49965	233.48618	0.378481721518987	726.187115384615	1838.44839337877
	149.66716	343.86513	0.399112426666667	1322.55819230769	3526.82184615385			149.66732	233.93436	0.378903037974683	727.268923076923	1841.18714703019
	149.83326	344.35356	0.39955536	1324.43676923077	3531.83138461538			149.8331	234.32268	0.379324303797468	728.290346153846	1843.77302823759
	149.99998	344.79201	0.399999946666667	1326.12311538462	3536.32830769231			150.00029	234.69901	0.379745974683544	729.237076923077	1846.16981499513
	150.16732	345.21982	0.400446186666667	1327.76853846154	3540.7161025641			150.16466	234.6209	0.380169620253165	730.261769230769	1848.76397273612
	150.3334	345.61911	0.400889066666667	1329.30426923077	3544.81138461538			150.33279	233.79172	0.38059053164557	731.240769230769	1851.24245374878
	150.50076	345.94819	0.40133536	1330.56996153846	3548.18656410256			150.50028	234.71466	0.381010607594937	732.261846153846	1853.82745861733
	150.66716	346.40139	0.401779093333333	1332.31303846154	3552.83476923077			150.66685	235.30617	0.38143346835443	733.264192307692	1856.36504381694
	150.83341	346.87284	0.402222426666667	1334.12630769231	3557.67015384615			150.83262	235.78578	0.381856734177215	734.200461538462	1858.73534566699
	150.99888	347.29242	0.40266368	1335.74007692308	3561.97353846154			150.99888	236.22337	0.382278810126582	735.246269230769	1861.3829600779
	151.16607	347.77415	0.40310952	1337.59288461538	3566.91435897436			151.16654	236.6336	0.382700860759494	736.287192307692	1864.0182083739
	151.33435	348.09649	0.403558266666667	1338.83265384615	3570.22041025641			151.33372	237.04191	0.38312217721519	737.281730769231	1866.53602726388
	151.50014	348.48756	0.404000373333333	1340.33676923077	3574.23138461538			151.49982	237.42509	0.383545443037975	738.139384615385	1868.70730282376
	151.66622	348.80784	0.404443253333333	1341.56861538462	3577.51630769231			151.66654	237.67993	0.38396670886076	739.190884615385	1871.36932814021
	151.83342	349.25711	0.40488912	1343.29657692308	3582.12420512821			151.83263	237.94883	0.384386405063291	740.154769230769	1873.80954235638
	152.00076	349.70704	0.40533536	1345.02707692308	3586.73887179487			151.99967	238.36036	0.384811240506329	741.229153846154	1876.52950340798
	152.16669	350.10511	0.40577784	1346.55811538462	3590.82164102564			152.16684	238.34544	0.385232506329114	742.266538461538	1879.15579357351
	152.3331	350.57727	0.4062216	1348.37411538462	3595.66430769231			152.33341	237.49119	0.385653417721519	743.289923076923	1881.74664070107
	152.49982	351.06125	0.406666186666667	1350.23557692308	3600.62820512821			152.50012	238.44627	0.386075088607595	744.145076923077	1883.91158714703
	152.66685	351.46651	0.4071116	1351.79426923077	3604.78471794872			152.6656	239.04781	0.386497949367089	745.223846153846	1886.64264849075
	152.83373	351.96248	0.407556613333333	1353.70184615385	3609.87158974359			152.83357	239.53532	0.386920430379747	746.27	1889.29113924051
	153.00028	352.41881	0.408000746666667	1355.45696153846	3614.5518974359			153.00028	239.97937	0.387340101265823	747.238	1891.7417721519
	153.16747	352.83247	0.408446586666667	1357.04796153846	3618.79456410256			153.16685	240.40894	0.387762987341772	748.287884615385	1894.39970788705
	153.33326	353.26177	0.408888693333333	1358.69911538462	3623.19764102564			153.33326	240.80941	0.38818546835443	749.304538461538	1896.9735150925
	153.4995	353.53613	0.409332	1359.75434615385	3626.01158974359			153.49872	241.19636	0.388607898734177	750.357653846154	1899.63962999026
	153.66654	353.9674	0.40977744	1361.41307692308	3630.43487179487			153.66669	241.3509	0.389028430379747	751.361038461538	1902.17984420643
	153.83419	354.28217	0.410224506666667	1362.62373076923	3633.66328205128			153.83357	241.79417	0.38945129113924	752.3505	1904.68481012658
	154.00013	354.54807	0.410667013333333	1363.64642307692	3636.39046153846			153.99982	242.20006	0.389872962025316	753.385846153846	1907.30593962999
	154.16653	354.92635	0.411110746666667	1365.10134615385	3640.27025641026			154.1667	242.59028	0.390294658227848	754.210923076923	1909.39474196689
	154.33341	355.4236	0.41155576	1367.01384615385	3645.37025641026			154.33262	242.84324	0.390717088607595	755.326807692308	1912.21976630964
	154.50013	355.85758	0.412000346666667	1368.683	3649.82133333333			154.49966	241.43243	0.39114035443038	756.395653846154	1914.92570593963
	154.66715	356.31055	0.412445733333333	1370.42519230769	3654.46717948718			154.66715	242.46734	0.391561240506329	757.401192307692	1917.47137293087
	154.83372	356.70725	0.41288992	1371.95096153846	3658.5358974359			154.83294	243.11471	0.391981721518987	758.409384615385	1920.02375851996
	154.99997	357.13193	0.413333253333333	1373.58434615385	3662.89158974359			154.99982	243.65391	0.392402227848101	759.389769230769	1922.50574488802
	155.167	357.53173	0.413778666666667	1375.12203846154	3666.9921025641			155.16607	244.11339	0.392825873417722	760.449230769231	1925.18792599805
	155.33388	357.98845	0.41422368	1376.87865384615	3671.67641025641			155.33341	244.55675	0.393248734177215	761.466346153846	1927.76290165531
	155.50013	358.28358	0.414667013333333	1378.01376923077	3674.70338461538			155.49998	244.96865	0.393670050632911	762.354307692308	1930.01090555015
	155.66669	358.63134	0.415111173333333	1379.35130769231	3678.27015384615			155.66669	245.3786	0.394092886075949	763.533269230769	1932.99561830574
	155.83341	358.832	0.41555576	1380.12307692308	3680.3282051282			155.83326	245.66343	0.394514582278481	764.574961538461	1935.63281402142
	156.00029	359.35649	0.416000773333333	1382.14034615385	3685.70758974359			155.99951	245.89355	0.394936632911392	765.637461538461	1938.32268743914
	156.16637	359.87511	0.416443653333333	1384.13503846154	3691.02676923077			156.16654	244.78905	0.395359113924051	766.657192307692	1940.90428432327
	156.33404	360.33878	0.416890773333333	1385.91838461538	3695.78235897436			156.33342	244.9591	0.395780810126582	767.701538461538	1943.54819863681
	156.50013	360.78927	0.41733368	1387.65103846154	3700.40276923077			156.49965	245.85456	0.39620164556962	768.73	1946.15189873418
	156.66701	361.12732	0.417778693333333	1388.95123076923	3703.86994871795			156.66653	246.51182	0.396623341772152	769.814230769231	1948.89678675755
	156.8331	361.51516	0.4182216	1390.44292307692	3707.84779487179			156.83295	247.03871	0.397047012658228	770.807961538461	1951.41256085686
	157.00012	361.57787	0.418666986666667	1390.68411538462	3708.49097435897			156.99935	247.52334	0.397468658227848	771.731423076923	1953.75043816943
	157.167	360.80623	0.419112	1387.71626923077	3700.57671794872			157.16685	247.96826	0.39789035443038	772.810307692308	1956.4817916261
	157.3334	361.81372	0.419555733333333	1391.59123076923	3710.90994871795			157.33311	248.39973	0.398311670886076	773.8345	1959.0746835443
	157.49982	362.51539	0.41999952	1394.28996153846	3718.10656410256			157.49997	248.82559	0.398734506329114	774.944384615384	1961.88451801363
	157.66653	362.97566	0.42044408	1396.06023076923	3722.82728205128			157.66639	249.23846	0.399155772151899	776.004730769231	1964.56893865628
	157.83373	363.47607	0.420889946666667	1397.98488461538	3727.95969230769			157.83185	249.64002	0.39957746835443	777.090807692308	1967.31850048686
	158.00044	363.97398	0.421334506666667	1399.89992307692	3733.06646153846			157.99966	249.96036	0.399998734177215	778.189653846154	1970.10038948393
	158.16686	364.39237	0.421778293333333	1401.50911538462	3737.35764102564			158.167	248.55256	0.400420430379747	779.257307692308	1972.80331061344
	158.33341	364.72565	0.422222426666667	1402.79096153846	3740.7758974359			158.33309	249.57667	0.400842481012658	780.233384615385	1975.27439143135
	158.50045	365.09535	0.422667866666667	1404.21288461538	3744.56769230769			158.49982	250.23767	0.401266962025316	781.085923076923	1977.43271665044
	158.66591	365.44156	0.423109093333333	1405.54446153846	3748.11856410256			158.66622	250.78592	0.401686632911392	782.201884615385	1980.25793573515
	158.83341	365.97189	0.42355576	1407.58419230769	3753.55784615385			158.8331	251.25754	0.402109898734177	783.298961538461	1983.03534566699
	159.00013	366.27445	0.424000346666667	1408.74788461538	3756.66102564103			158.9995	251.47793	0.402531189873418	784.342615384615	1985.67750730282
	159.16669	364.7351	0.424444506666667	1402.82730769231	3740.87282051282			159.16653	251.95089	0.402954455696203	785.323115384615	1988.15978578384
	159.33326	366.06589	0.424888693333333	1407.94573076923	3754.52194871795			159.33326	252.39822	0.403376506329114	786.231115384615	1990.45851996105
	159.50029	366.86108	0.425334106666667	1411.00415384615	3762.67774358974			159.49982	252.82845	0.403795443037975	787.253461538462	1993.04673807205
	159.66731	367.49548	0.425779493333333	1413.44415384615	3769.18441025641			159.66654	253.24398	0.404219873417722	788.319730769231	1995.74615384615
	159.83279	367.97974	0.426220773333333	1415.30669230769	3774.15117948718			159.83294	253.6062	0.404640759493671	789.276230769231	1998.1676728335
	159.99997	368.46131	0.426666586666667	1417.15888461538	3779.09035897436			160.00013	253.15341	0.405063215189873	790.318115384615	2000.80535540409
	160.16684	368.74583	0.427111573333333	1418.25319230769	3782.00851282051			160.16607	252.7222	0.405486101265823	791.374038461538	2003.47857838364
	160.33404	369.21966	0.42755744	1420.07561538462	3786.86830769231			160.33357	253.63255	0.405907367088608	792.453384615385	2006.21110029211
	160.49998	369.64208	0.427999946666667	1421.70030769231	3791.20082051282			160.49935	254.27222	0.406328632911392	793.492346153846	2008.84138266797
	160.667	369.95956	0.428445333333333	1422.92138461538	3794.45702564103			160.66654	254.80801	0.406750734177215	794.4095	2011.16329113924
	160.83388	370.13945	0.428890346666667	1423.61326923077	3796.30205128205			160.83342	255.29465	0.407170430379747	795.246961538462	2013.28344693281
	161.00013	368.89172	0.42933368	1418.81430769231	3783.50482051282			161.00013	255.74869	0.407596075949367	796.351423076923	2016.07955209348
	161.16622	370.08017	0.429776586666667	1423.38526923077	3795.69405128205			161.16545	256.19337	0.408014962025316	797.362576923077	2018.6394352483
	161.33387	370.80637	0.430223653333333	1426.17834615385	3803.14225641026			161.3331	256.64559	0.408438607594937	798.454269230769	2021.40321324245
	161.49998	371.41827	0.430666613333333	1428.53180769231	3809.41815384615			161.49998	257.06834	0.408859493670886	799.443153846154	2023.90671859786
	161.66638	371.85243	0.431110346666667	1430.20165384615	3813.87107692308			161.667	256.11356	0.409281974683544	800.366769230769	2026.24498539435
	161.83294	372.36437	0.431554506666667	1432.17065384615	3819.12174358974			161.83309	256.08107	0.409705620253165	801.196461538462	2028.34547224927
	162.00013	372.86776	0.432000346666667	1434.10676923077	3824.28471794872			161.99966	257.01034	0.410126911392405	802.015384615385	2030.41869522882
	162.16731	373.34505	0.43244616	1435.9425	3829.18			162.167	257.68638	0.410548556962025	802.893346153846	2032.64138266796
	162.33325	373.67958	0.432888666666667	1437.22915384615	3832.61107692308			162.3331	258.21736	0.410970253164557	803.948923076923	2035.31372930867
	162.50029	374.05321	0.433334106666667	1438.66619230769	3836.44317948718			162.49967	258.71494	0.411392734177215	804.800923076923	2037.47069133398
	162.66622	371.13655	0.433776586666667	1427.44826923077	3806.52871794872			162.66607	259.17464	0.411814	805.725884615385	2039.8123661149
	162.83372	372.84711	0.434223253333333	1434.02734615385	3824.07292307692			162.83295	259.36049	0.412235670886076	806.794730769231	2042.51830574489
	163.00045	373.81101	0.434667866666667	1437.73465384615	3833.95907692308			162.99951	259.86105	0.412657367088608	807.825769230769	2045.12852969815
	163.167	374.49062	0.435112	1440.34853846154	3840.92943589744			163.16637	260.31783	0.413079037974684	808.676692307692	2047.28276533593
	163.33325	375.01836	0.435555333333333	1442.37830769231	3846.34215384615			163.33294	260.71224	0.413501518987342	809.646461538461	2049.73787731256
	163.50028	375.58702	0.436000746666667	1444.56546153846	3852.17456410256			163.50059	259.02003	0.413925974683544	810.595961538462	2052.14167478092
	163.66716	375.93353	0.43644576	1445.89819230769	3855.72851282051			163.66607	260.15064	0.414344075949367	811.5225	2054.48734177215
	163.83389	376.18908	0.436890373333333	1446.88107692308	3858.34953846154			163.8331	260.91528	0.41476853164557	812.516923076923	2057.00486854917
	163.99966	374.03697	0.437332426666667	1438.60373076923	3836.27661538462			163.99981	261.50715	0.415189392405063	813.5455	2059.60886075949
	164.16685	375.5475	0.437778266666667	1444.41346153846	3851.76923076923			164.16669	262.03576	0.415610278481013	814.5895	2062.25189873418
	164.33373	376.45653	0.43822328	1447.90973076923	3861.09261538462			164.33342	262.52934	0.416035518987342	815.576038461538	2064.74946445959
	164.50013	377.09609	0.438667013333333	1450.36957692308	3867.65220512821			164.49966	263.00937	0.416456835443038	816.248307692308	2066.45141187926
	164.66701	377.51028	0.439112026666667	1451.96261538462	3871.90030769231			164.66653	263.46514	0.41687729113924	817.477653846154	2069.56368062317
	164.8331	377.94176	0.439554933333333	1453.62215384615	3876.32574358974			164.83341	263.91423	0.417299772151899	818.494192307692	2072.13719571568
	164.99981	378.41344	0.439999493333333	1455.43630769231	3881.16348717949			165.00029	264.35483	0.41772146835443	819.317461538461	2074.22142161636
	165.167	375.76044	0.440445333333333	1445.23246153846	3853.95323076923			165.16654	264.44432	0.418146278481013	820.268230769231	2076.62843232717
	165.33388	376.15106	0.440890346666667	1446.73484615385	3857.95958974359			165.33419	262.82892	0.418565215189873	821.155153846154	2078.87380720545
	165.50076	377.58642	0.44133536	1452.25546153846	3872.68123076923			165.49841	264.01299	0.418987265822785	822.093807692308	2081.25014605648
	165.6667	378.46914	0.441777866666667	1455.65053846154	3881.73476923077			165.66622	264.79301	0.419409367088608	823.106884615385	2083.81489776047
	165.83373	379.13674	0.44222328	1458.21823076923	3888.58194871795			165.8331	265.41975	0.419829848101266	824.032653846154	2086.15861733204
	166.00013	379.75475	0.442667013333333	1460.59519230769	3894.92051282051			166.00013	265.95435	0.420254278481013	825.101769230769	2088.86523855891
	166.16701	380.25305	0.443112026666667	1462.51173076923	3900.03128205128			166.16638	266.45267	0.420674379746835	825.918115384615	2090.93193768257
	166.33278	380.62114	0.44355408	1463.92746153846	3903.80656410256			166.33263	266.94039	0.421097240506329	826.980692307692	2093.62200584226
	166.50014	379.59069	0.444000373333333	1459.96419230769	3893.23784615385			166.49982	267.4143	0.421518911392405	828.033807692308	2096.28812074002
	166.66669	377.15915	0.444444506666667	1450.61211538462	3868.29897435897			166.667	267.85824	0.421939797468354	828.975192307692	2098.67137293087
	166.83342	378.83979	0.44488912	1457.07611538462	3885.53630769231			166.83325	268.12273	0.42236582278481	830.016576923077	2101.30778967868
	167.00044	379.96551	0.445334506666667	1461.40580769231	3897.08215384615			167.00013	266.90388	0.422785924050633	831.017346153846	2103.84138266796
	167.16763	380.81452	0.445780346666667	1464.67123076923	3905.78994871795			167.16638	267.91582	0.423205620253165	831.989730769231	2106.30311587147
	167.33341	381.34632	0.446222426666667	1466.71661538462	3911.24430769231			167.33341	268.61441	0.423628886075949	833.095615384615	2109.10282375852
	167.49935	382.01591	0.446664933333333	1469.29196153846	3918.1118974359			167.49997	269.18674	0.424050151898734	834.024076923077	2111.45335929893
	167.66623	382.23204	0.447109946666667	1470.12323076923	3920.32861538462			167.66623	269.69588	0.424474202531646	834.903230769231	2113.67906523856
	167.83403	378.29509	0.447557413333333	1454.98111538462	3879.94964102564			167.83357	269.90965	0.424893924050633	836.021	2116.50886075949
	168.00044	380.31161	0.448001173333333	1462.73696153846	3900.6318974359			167.99951	270.40794	0.425315594936709	837.085384615385	2119.2035053554
	168.16685	381.59579	0.448444933333333	1467.67611538462	3913.80297435897			168.16638	270.87778	0.425738481012658	837.933846153846	2121.35150925024
	168.33325	382.23168	0.448888666666667	1470.12184615385	3920.32492307692			168.33295	271.28029	0.426158962025316	839.013269230769	2124.08422590068
	168.50013	383.04397	0.44933368	1473.24603846154	3928.6561025641			168.50044	269.60096	0.426583392405063	840.056153846154	2126.72444011685
	168.66669	383.54629	0.44977784	1475.17803846154	3933.8081025641			168.66685	270.76724	0.427003113924051	841.183346153846	2129.57809152872
	168.83388	381.73535	0.45022368	1468.21288461538	3915.23435897436			168.83232	271.54383	0.427425974683544	842.4255	2132.72278481013
	169.00028	380.06574	0.450667413333333	1461.79130769231	3898.11015384615			168.99982	272.17829	0.42784764556962	843.573653846154	2135.62950340798
	169.1667	381.79985	0.4511112	1468.46096153846	3915.8958974359			169.1667	272.71295	0.428268911392405	844.460769230769	2137.87536514119
	169.33341	382.76577	0.45155576	1472.17603846154	3925.80276923077			169.33341	273.21026	0.428694151898734	845.343230769231	2140.10944498539
	169.50044	383.69128	0.452001173333333	1475.73569230769	3935.29517948718			169.50013	271.85443	0.429114253164557	846.239423076923	2142.37828627069
	169.66763	384.37545	0.452447013333333	1478.36711538462	3942.31230769231			169.66669	272.74278	0.429535924050633	847.312961538461	2145.09610516066
	169.83357	380.49608	0.45288952	1463.44646153846	3902.5238974359			169.83341	273.59879	0.429957620253165	848.319961538461	2147.64547224927
	170.00045	381.96337	0.453334533333333	1469.08988461538	3917.57302564103			170.00028	274.24628	0.430378886075949	849.373461538461	2150.31256085686
	170.16669	383.40825	0.45377784	1474.64711538462	3932.39230769231			170.16622	274.80748	0.430804101265823	850.494653846154	2153.15102239533
	170.33388	384.37623	0.45422368	1478.37011538462	3942.32030769231			170.33356	275.33484	0.431222632911392	851.659769230769	2156.10068159688
	170.49998	385.01245	0.454666613333333	1480.81711538462	3948.84564102564			170.49967	275.84642	0.431643139240506	852.758846153846	2158.88315481986
	170.66716	385.64965	0.455112426666667	1483.26788461538	3955.38102564103			170.66622	276.33798	0.432067569620253	853.410192307692	2160.53213242454
	170.83357	381.26659	0.455556186666667	1466.40996153846	3910.42656410256			170.8331	276.81145	0.432488860759494	854.519115384615	2163.33953261928
	171.00012	382.4105	0.45600032	1470.80961538462	3922.15897435897			171.00012	276.01618	0.432913291139241	855.588230769231	2166.04615384615
	171.16717	384.04474	0.456445786666667	1477.09515384615	3938.92041025641			171.16717	275.81221	0.433332607594937	856.491807692308	2168.33369036027
	171.33357	385.19731	0.45688952	1481.52811538462	3950.74164102564			171.33263	276.81592	0.433755063291139	857.638	2171.23544303798
	171.49997	385.94484	0.457333253333333	1484.40323076923	3958.40861538462			171.49965	277.5493	0.434177544303798	858.798961538462	2174.17458617332
	171.66653	386.53144	0.457777413333333	1486.65938461538	3964.42502564103			171.66701	278.14111	0.434598430379747	859.633615384615	2176.2876338851
	171.83387	382.53295	0.458223653333333	1471.28057692308	3923.41487179487			171.83295	278.67162	0.43502129113924	860.632961538461	2178.817624148
	172.00091	384.3067	0.458669093333333	1478.10269230769	3941.60717948718			172.00013	278.94938	0.435442556962025	861.755692307692	2181.6599805258
	172.16669	385.7123	0.459111173333333	1483.50884615385	3956.02358974359			172.16606	279.44854	0.435866253164557	862.898576923077	2184.55335929893
	172.33294	386.65247	0.459554506666667	1487.12488461538	3965.66635897436			172.33294	279.93828	0.436286734177215	863.946692307692	2187.20681596884
	172.49997	387.39815	0.45999992	1489.99288461538	3973.31435897436			172.50028	280.32017	0.436708784810127	864.846384615385	2189.48451801363
	172.66716	387.99316	0.46044576	1492.28138461538	3979.41702564103			172.6667	280.73624	0.437131670886076	865.9055	2192.16582278481
	172.83404	382.39428	0.460890773333333	1470.74723076923	3921.99261538461			172.83387	281.21132	0.437552936708861	866.671538461538	2194.10516066212
	172.99998	384.7284	0.46133328	1479.72461538462	3945.93230769231			173.00013	279.96951	0.437974202531646	867.905576923077	2197.22930866602
	173.16732	386.27034	0.46177952	1485.65515384615	3961.74707692308			173.16481	280.49088	0.438396278481013	868.921961538462	2199.80243427459
	173.33309	387.29128	0.462221573333333	1489.58184615385	3972.21825641026			173.33263	281.43525	0.438817569620253	870.132461538461	2202.86699123661
	173.50014	388.10122	0.46266704	1492.697	3980.52533333333			173.50028	282.14014	0.43923964556962	871.096384615385	2205.30730282376
	173.66731	385.53452	0.463112826666667	1482.82507692308	3954.2002051282			173.66669	282.74241	0.439661316455696	872.201769230769	2208.10574488802
	173.83356	384.26745	0.46355616	1477.95173076923	3941.20461538461			173.83248	283.2917	0.440085392405063	873.402615384615	2211.1458617332
	173.99935	386.00239	0.463998266666667	1484.62457692308	3958.99887179487			173.99935	283.82155	0.440505873417722	874.482538461539	2213.87984420643
	174.16622	387.27441	0.464443253333333	1489.51696153846	3972.04523076923			174.16684	284.327	0.440928329113924	875.710538461538	2216.98870496592
	174.3331	388.16747	0.464888266666667	1492.95180769231	3981.20482051282			174.33372	282.82851	0.441348810126582	876.799807692308	2219.74634858812
	174.50075	388.63528	0.465335333333333	1494.75107692308	3986.00287179487			174.50029	283.59473	0.441772886075949	877.998923076923	2222.78208373905
	174.66685	384.33921	0.465778266666667	1478.22773076923	3941.94061538462			174.66637	284.53389	0.442194936708861	879.003384615385	2225.32502434275
	174.83325	386.31919	0.466222	1485.84303846154	3962.2481025641			174.83342	285.22944	0.442613873417722	880.009846153846	2227.87302823759
	175.00107	387.7033	0.46666952	1491.16653846154	3976.4441025641			175.00013	285.83673	0.443037518987342	880.932923076923	2230.20993184031
	175.16638	388.65811	0.467110346666667	1494.83888461538	3986.23702564103			175.16638	286.38539	0.44346	881.879730769231	2232.60691333982
	175.33419	389.40752	0.46755784	1497.72123076923	3993.92328205128			175.33404	286.91587	0.443882455696203	882.939884615385	2235.29084712756
	175.49998	387.71361	0.467999946666667	1491.20619230769	3976.54984615385			175.4995	287.20999	0.444303316455696	884.102461538462	2238.23407984421
	175.66732	385.68801	0.468446186666667	1483.41542307692	3955.77446153846			175.66654	287.60925	0.444726202531646	885.239923076923	2241.11372930867
	175.83326	387.49075	0.468888693333333	1490.34903846154	3974.2641025641			175.8334	285.98008	0.445147493670886	886.200153846154	2243.5446932814
	176.00013	388.81534	0.46933368	1495.44361538462	3987.84964102564			175.99982	287.19431	0.445567164556962	887.163961538462	2245.9847127556
	176.16732	389.76863	0.46977952	1499.11011538462	3997.62697435897			176.16685	288.08099	0.445991215189873	888.2795	2248.80886075949
	176.33262	390.45897	0.47022032	1501.76526923077	4004.70738461539			176.33325	288.74299	0.446413696202532	889.231884615385	2251.21996105161
	176.50013	389.15652	0.470667013333333	1496.75584615385	3991.34892307692			176.49904	289.34082	0.446834962025316	890.309038461538	2253.94693281402
	176.66684	385.99768	0.471111573333333	1484.60646153846	3958.95056410256			176.66715	289.89893	0.447257063291139	891.469653846154	2256.88519961052
	176.83357	387.89979	0.471556186666667	1491.92226923077	3978.45938461538			176.83403	290.43329	0.447677544303797	892.412384615385	2259.27185978578
	177.00045	389.20909	0.4720012	1496.95803846154	3991.8881025641			176.99966	290.94914	0.448101620253165	893.719653846154	2262.58140214216
	177.16591	390.31199	0.472442426666667	1501.19996153846	4003.1998974359			177.16637	289.80789	0.448523670886076	895.170884615385	2266.25540408958
	177.33341	390.81466	0.472889093333333	1503.13330769231	4008.35548717949			177.3331	290.08648	0.448944936708861	896.325423076923	2269.17828627069
	177.50061	385.16441	0.47333496	1481.40157692308	3950.4042051282			177.50075	291.09997	0.449366253164557	897.258653846154	2271.54089581305
	177.66684	387.3325	0.47377824	1489.74038461538	3972.64102564103			177.66653	291.83698	0.449786734177215	898.322961538462	2274.23534566699
	177.83403	388.92528	0.47422408	1495.86646153846	3988.97723076923			177.83326	292.45916	0.450211164556962	899.215346153846	2276.49454722493
	177.99935	390.08015	0.474664933333333	1500.30826923077	4000.82205128205			177.99935	293.01873	0.450631265822785	900.253269230769	2279.12220058423
	178.167	391.00274	0.475112	1503.85669230769	4010.28451282051			178.16606	293.562	0.451053746835443	901.668576923077	2282.70525803311
	178.33404	385.82709	0.47555744	1483.95034615385	3957.20092307692			178.33325	293.79734	0.451476582278481	902.840653846154	2285.67254138267
	178.50028	387.5834	0.476000746666667	1490.70538461538	3975.21435897436			178.49982	294.24787	0.451896303797468	903.981692307692	2288.56124634859
	178.66701	389.31006	0.47644536	1497.34638461538	3992.92369230769			178.6667	292.79041	0.452321113924051	905.050461538461	2291.26699123661
	178.80388	390.37964	0.476810346666667	1501.46015384615	4003.89374358974			178.83341	293.56998	0.452742810126582	906.141384615385	2294.0288218111
	178.80356	368.14675	0.476809493333333	1415.94903846154	3775.8641025641			178.99935	294.54932	0.453164506329114	907.394346153846	2297.20087633885
	178.65841	366.14347	0.476422426666667	1408.24411538462	3755.31764102564			179.16732	295.28254	0.45358617721519	908.384807692308	2299.70837390458
	178.4756	362.55261	0.475934933333333	1394.43311538462	3718.48830769231			179.33357	295.92323	0.454006658227848	909.495538461538	2302.52035053554
	178.30466	359.47037	0.475479093333333	1382.57834615385	3686.87558974359			179.49919	296.50295	0.454430303797468	910.562692307692	2305.22200584226
	178.137	356.62606	0.475032	1371.63869230769	3657.70317948718			179.66607	297.05176	0.454851974683544	911.667961538462	2308.02015579357
	177.96935	353.94222	0.474584933333333	1361.31623076923	3630.17661538462			179.8331	297.58522	0.455274050632911	912.8895	2311.11265822785
	177.80387	351.3611	0.474143653333333	1351.38884615385	3603.70358974359			180.00013	298.09189	0.455694936708861	914.032884615385	2314.00730282376
	177.63653	348.85311	0.473697413333333	1341.74273076923	3577.98061538462			180.16669	296.34082	0.456116253164557	915.188	2316.93164556962
	177.47028	346.43674	0.47325408	1332.449	3553.19733333333			180.33357	297.40101	0.456540683544304	916.233769230769	2319.57916260954
	177.30325	344.09365	0.472808666666667	1323.43711538462	3529.16564102564			180.49982	298.33132	0.456961949367089	917.301653846154	2322.28266796495
	177.13654	341.81932	0.472364106666667	1314.68969230769	3505.83917948718			180.66685	299.04538	0.457384025316456	916.731923076923	2320.84031158715
	176.96998	339.59493	0.471919946666667	1306.13434615385	3483.02492307692			180.83169	299.65144	0.457805316455696	914.365923076923	2314.85043816943
	176.8031	337.43954	0.471474933333333	1297.84438461538	3460.91835897436			180.9995	300.20827	0.458225012658228	917.9255	2323.86202531646
	176.63653	335.33373	0.471030746666667	1289.74511538462	3439.32030769231			181.16701	300.54727	0.458648658227848	920.415730769231	2330.16640701071
	176.47028	333.27913	0.470587413333333	1281.84280769231	3418.24748717949			181.33326	299.64963	0.459071924050633	922.439653846154	2335.29026290166
	176.30357	331.27218	0.470142853333333	1274.12376923077	3397.66338461538			181.49982	300.00499	0.459493974683544	924.251461538462	2339.87711781889
	176.13716	329.31244	0.469699093333333	1266.58630769231	3377.56348717949			181.66654	300.97142	0.459915670886076	925.730346153846	2343.62112950341
	175.96997	327.38155	0.469253253333333	1259.15980769231	3357.75948717949			181.83357	301.70089	0.460335772151899	925.607576923077	2343.31032132425
	175.8031	325.5074	0.468808266666667	1251.95153846154	3338.53743589744			181.99982	302.33395	0.460759037974684	926.987769230769	2346.80447906524
	175.63701	323.67116	0.46836536	1244.88907692308	3319.70420512821			182.16653	302.90943	0.461182303797468	928.495653846154	2350.62190847128
	175.46967	321.85709	0.46791912	1237.91188461538	3301.09835897436			182.3331	303.45941	0.461603569620253	929.584076923077	2353.37740993184
	175.30388	320.09009	0.467477013333333	1231.11573076923	3282.97528205128			182.49966	303.99618	0.462024050632911	930.631461538462	2356.02901655307
	175.13654	318.34489	0.467030773333333	1224.40342307692	3265.0757948718			182.66606	304.35002	0.462445721518987	932.057538461538	2359.63933787731
	174.97107	316.63945	0.46658952	1217.84403846154	3247.5841025641			182.83311	303.05719	0.462868987341772	933.215692307692	2362.57137293087
	174.80309	314.96733	0.466141573333333	1211.41280769231	3230.43415384615			182.99982	304.18053	0.463290683544304	934.357730769231	2365.46260954236
	174.63654	313.35324	0.46569744	1205.20476923077	3213.87938461538			183.1667	304.97363	0.463712734177215	935.132961538461	2367.42521908471
	174.47044	311.73462	0.465254506666667	1198.97930769231	3197.27815384615			183.3331	305.61486	0.464135215189873	936.318769230769	2370.42726387537
	174.3031	310.14267	0.464808266666667	1192.85642307692	3180.95046153846			183.50013	306.19523	0.464555316455696	937.487653846154	2373.3864654333
	174.13576	308.59253	0.464362026666667	1186.89434615385	3165.05158974359			183.66654	306.74306	0.464977797468354	938.915307692308	2377.00077896787
	173.97013	307.05711	0.463920346666667	1180.98888461538	3149.30369230769			183.83341	306.95143	0.465400227848101	940.115192307692	2380.03846153846
	173.80419	305.54715	0.46347784	1175.18134615385	3133.81692307692			183.99982	306.97882	0.465822708860759	941.296653846154	2383.02950340798
	173.637	304.07891	0.463032	1169.53426923077	3118.75805128205			184.16654	306.74621	0.466245189873418	942.559538461538	2386.22667964946
	173.46981	302.6132	0.46258616	1163.89692307692	3103.72512820513			184.33373	307.63009	0.466664860759494	943.442192307692	2388.46124634859
	173.3031	301.18209	0.4621416	1158.39265384615	3089.04707692308			184.49998	307.78891	0.467087772151899	944.587	2391.35949367089
	173.13701	299.7846	0.461698693333333	1153.01769230769	3074.71384615385			184.66669	307.12989	0.467510607594937	945.774307692308	2394.36533592989
	172.96934	298.3785	0.461251573333333	1147.60961538462	3060.29230769231			184.83341	308.24131	0.467932683544304	947.076884615385	2397.66299902629
	172.80388	297.04627	0.460810346666667	1142.48565384615	3046.62841025641			184.99982	309.04818	0.468355518987342	948.192192307692	2400.48656280428
	172.63669	295.73292	0.460364506666667	1137.43430769231	3033.15815384615			185.16669	309.72224	0.468775240506329	949.157269230769	2402.92979552093
	172.46981	294.39786	0.459919493333333	1132.29946153846	3019.46523076923			185.33342	310.3382	0.469197721518987	950.4865	2406.29493670886
	172.30278	293.09496	0.45947408	1127.28830769231	3006.10215384615			185.49965	310.92629	0.46962017721519	951.470769230769	2408.78675754625
	172.13684	291.78542	0.459031573333333	1122.25161538462	2992.67097435897			185.66607	311.49012	0.47004146835443	952.272807692308	2410.81723466407
	171.97075	290.51673	0.458588666666667	1117.37203846154	2979.65876923077			185.83263	312.03285	0.470463164556962	953.656269230769	2414.31966893866
	171.80356	289.24137	0.458142826666667	1112.46680769231	2966.57815384615			185.99966	310.03067	0.470884810126582	954.873461538461	2417.4011684518
	171.63606	287.97761	0.45769616	1107.60619230769	2953.61651282051			186.16623	311.32802	0.471307696202532	956.112153846154	2420.53709834469
	171.47014	286.77472	0.457253706666667	1102.97969230769	2941.27917948718			186.33325	312.27544	0.471730126582279	957.472807692308	2423.9817916261
	171.30341	285.54088	0.456809093333333	1098.23415384615	2928.62441025641			186.50013	313.00107	0.472151443037975	958.627807692308	2426.90584225901
	171.13715	284.3695	0.456365733333333	1093.72884615385	2916.61025641026			186.66607	313.62271	0.472573924050633	959.630076923077	2429.44323271665
	170.97029	283.22479	0.455920773333333	1089.32611538462	2904.86964102564			186.83325	314.21933	0.472995189873418	960.984884615385	2432.87312560857
	170.80356	282.02796	0.45547616	1084.72292307692	2892.59446153846			186.99981	314.76948	0.473417670886076	962.293730769231	2436.18666017527
	170.63685	280.86635	0.4550316	1080.25519230769	2880.68051282051			187.16623	313.4217	0.473839341772152	963.098730769231	2438.22463485881
	170.46982	279.73098	0.454586186666667	1075.88838461538	2869.03569230769			187.33294	314.21718	0.474260607594937	964.196038461538	2441.00262901655
	170.30388	278.62832	0.45414368	1071.64738461538	2857.72635897436			187.4992	315.16758	0.474685848101266	965.659423076923	2444.70740019474
	170.13623	277.52158	0.453696613333333	1067.39069230769	2846.37517948718			187.66639	315.87866	0.475104784810127	966.751692307692	2447.47263875365
	169.97029	276.43958	0.453254106666667	1063.22915384615	2835.27774358974			187.83373	316.48758	0.475527620253165	967.790653846154	2450.1029211295
	169.8031	275.37712	0.452808266666667	1059.14276923077	2824.38071794872			188.00013	316.91301	0.475950101265823	968.917269230769	2452.95511197663
	169.63716	274.32021	0.45236576	1055.07773076923	2813.54061538462			188.16653	317.49147	0.476371367088608	970.308615384615	2456.47750730282
	169.47076	273.23782	0.451922026666667	1050.91469230769	2802.43917948718			188.33278	318.0601	0.476793443037975	971.415423076923	2459.27955209348
	169.30357	272.18083	0.451476186666667	1046.84934615385	2791.59825641026			188.49872	318.58528	0.477214329113924	972.722230769231	2462.58792599805
	169.13638	271.12985	0.451030346666667	1042.80711538462	2780.81897435897			188.66637	319.10646	0.477635215189873	974.117692307692	2466.12074001947
	168.96997	270.09502	0.450586586666667	1038.827	2770.20533333333			188.83342	317.18576	0.478057291139241	975.416269230769	2469.40827653359
	168.80357	269.08851	0.450142853333333	1034.95580769231	2759.88215384615			188.99997	318.47343	0.478481341772152	976.31	2471.67088607595
	168.63747	268.10822	0.44969992	1031.18546153846	2749.8278974359			189.16591	319.3984	0.478903392405063	977.465153846154	2474.59532619279
	168.47044	267.12722	0.449254506666667	1027.41238461538	2739.76635897436			189.33326	320.11226	0.479323493670886	978.780807692308	2477.92609542356
	168.30294	266.16365	0.44880784	1023.70634615385	2729.88358974359			189.49997	320.74833	0.479747949367089	980.187038461538	2481.48617332035
	168.13654	265.23432	0.448364106666667	1020.132	2720.352			189.66669	321.32736	0.480168835443038	981.119961538462	2483.84800389484
	167.9706	264.28497	0.4479216	1016.48065384615	2710.61507692308			189.8331	321.87006	0.480591316455696	982.227115384615	2486.65092502434
	167.80403	263.3566	0.447477413333333	1012.91	2701.09333333333			189.99919	321.38598	0.481014962025316	983.605115384615	2490.13953261928
	167.63592	262.37786	0.44702912	1009.14561538462	2691.05497435897			190.16685	320.97653	0.481432303797468	985.007576923077	2493.69006815969
	167.46981	261.42904	0.44658616	1005.49630769231	2681.32348717949			190.33325	322.05936	0.481857113924051	986.195307692308	2496.69698149951
	167.30341	260.51047	0.446142426666667	1001.96334615385	2671.90225641026			190.49981	322.83434	0.482278	987.053269230769	2498.86903602726
	167.13731	259.59614	0.445699493333333	998.446692307692	2662.52451282051			190.66654	323.49887	0.482701265822785	988.251769230769	2501.90321324245
	166.97045	258.71226	0.445254533333333	995.047153846154	2653.45907692308			190.83247	324.01624	0.48312217721519	989.546692307692	2505.18149951315
	166.8034	257.83569	0.444809066666667	991.675730769231	2644.46861538462			191.00013	324.45773	0.483544632911392	990.533961538462	2507.68091528724
	166.63623	256.97604	0.44436328	988.369384615385	2635.65169230769			191.16654	324.99164	0.483965113924051	991.940269230769	2511.241187926
	166.4695	256.12083	0.443918666666667	985.080115384615	2626.88030769231			191.33294	325.50156	0.484386810126582	993.230692307692	2514.50808179163
	166.30404	255.25784	0.44347744	981.760923076923	2618.02912820513			191.50013	324.15614	0.484810455696203	994.449615384615	2517.59396299903
	166.13826	254.40323	0.44303536	978.473961538461	2609.2638974359			191.66653	324.78172	0.48523329113924	995.722076923077	2520.81538461538
	165.97028	253.54606	0.442587413333333	975.177153846154	2600.47241025641			191.83326	325.75753	0.485653012658228	996.882769230769	2523.75384615385
	165.80373	252.71696	0.44214328	971.988307692308	2591.96882051282			191.99982	326.51091	0.486075873417722	998.311192307692	2527.37010710808
	165.63669	251.8504	0.44169784	968.655384615385	2583.08102564103			192.16669	327.14921	0.486497949367089	999.545576923077	2530.49513145083
	165.4706	251.04132	0.441254933333333	965.543538461538	2574.78276923077			192.3331	327.72508	0.486919620253165	1000.71430769231	2533.45394352483
	165.3042	250.2394	0.4408112	962.459230769231	2566.55794871795			192.4995	328.0977	0.487343265822785	1002.05057692308	2536.83690360273
	165.13638	249.45495	0.44036368	959.442115384615	2558.51230769231			192.66684	326.95413	0.487762987341772	1003.06423076923	2539.40311587147
	164.96998	248.68874	0.439919946666667	956.495153846154	2550.65374358974			192.83341	328.11466	0.488185848101266	1004.38892307692	2542.75676728335
	164.80279	247.8912	0.439474106666667	953.427692307692	2542.47384615385			192.99981	328.9037	0.488606734177215	1005.65953846154	2545.9735150925
	164.63731	247.07618	0.439032826666667	950.293	2534.11466666667			193.16623	329.57232	0.489030379746835	1006.79019230769	2548.83592989289
	164.47014	246.27484	0.43858704	947.210923076923	2525.89579487179			193.332	330.18485	0.489449696202532	1008.16557692308	2552.31791626095
	164.30388	245.48326	0.43814368	944.166384615385	2517.77702564103			193.50028	330.77303	0.48987217721519	1009.64596153846	2556.06572541383
	164.13669	244.71909	0.43769784	941.227269230769	2509.93938461538			193.66622	331.33265	0.490293848101266	1010.80296153846	2558.99483933788
	163.96998	243.98641	0.43725328	938.409269230769	2502.42471794872			193.83278	331.87136	0.490717088607595	1011.86565384615	2561.68519961052
	163.80373	243.19623	0.436809946666667	935.370115384615	2494.32030769231			193.99998	331.30315	0.491139974683544	1013.30442307692	2565.3276533593
	163.63685	242.46693	0.436364933333333	932.565115384615	2486.84030769231			194.16654	330.88166	0.491561240506329	1014.7825	2569.06962025316
	163.47028	241.80172	0.435920746666667	930.006615384615	2480.01764102564			194.33372	331.97528	0.491982506329114	1015.93388461538	2571.98451801363
	163.30357	241.08282	0.435476186666667	927.241615384615	2472.64430769231			194.49997	332.76784	0.492405772151899	1017.36119230769	2575.59795520935
	163.13669	240.35043	0.435031173333333	924.424730769231	2465.13261538462			194.66639	333.4125	0.49282746835443	1018.63042307692	2578.8111976631
	162.97044	239.63822	0.43458784	921.685461538461	2457.8278974359			194.83279	333.80166	0.493247949367089	1019.86607692308	2581.9394352483
	162.80372	238.90278	0.434143253333333	918.856846153846	2450.28492307692			194.9995	334.39255	0.493669240506329	1021.074	2584.99746835443
	162.6367	238.21457	0.433697866666667	916.209884615385	2443.22635897436			195.16715	334.9666	0.494092886075949	1022.20946153846	2587.87205452775
	162.46997	237.53354	0.433253253333333	913.590538461538	2436.24143589744			195.33326	335.4885	0.494515367088608	1023.68788461538	2591.61489776047
	162.30342	236.79775	0.43280912	910.760576923077	2428.69487179487			195.49997	333.53353	0.494936632911392	1024.98438461538	2594.89717624148
	162.13748	236.119	0.432366613333333	908.15	2421.73333333333			195.66685	334.77843	0.495359113924051	1026.29076923077	2598.20447906524
	161.97012	235.47107	0.43192032	905.657961538461	2415.0878974359			195.83248	335.72507	0.49578	1027.73492307692	2601.8605647517
	161.80341	234.78818	0.43147576	903.031461538462	2408.0838974359			196.00059	336.47722	0.496201696202532	1028.95130769231	2604.9400194742
	161.63638	234.06498	0.431030346666667	900.249923076923	2400.66646153846			196.16544	337.09839	0.496623746835443	1030.24565384615	2608.21684518014
	161.47044	233.4334	0.43058784	897.820769230769	2394.18871794872			196.33263	337.69247	0.497047012658228	1031.52246153846	2611.44926971762
	161.30388	232.77482	0.43014368	895.287769230769	2387.43405128205			196.50012	336.6507	0.497467493670886	1033.09876923077	2615.43992210321
	161.13637	232.11005	0.429696986666667	892.730961538462	2380.6158974359			196.66637	337.04636	0.49789035443038	1034.59715384615	2619.23330087634
	160.9706	231.4581	0.429254933333333	890.223461538461	2373.92923076923			196.83325	338.04089	0.49831164556962	1035.59276923077	2621.75384615385
	160.80372	230.89296	0.42880992	888.049846153846	2368.13292307692			196.99965	338.78997	0.498734101265823	1037.05788461538	2625.46299902629
	160.63638	230.19674	0.42836368	885.372076923077	2360.99220512821			197.16685	339.43859	0.499156987341772	1038.54284615385	2629.22239532619
	160.46967	229.55814	0.42791912	882.915923076923	2354.44246153846			197.3331	340.02256	0.499578253164557	1039.75673076923	2632.29552093476
	160.30373	228.88115	0.427476613333333	880.312115384615	2347.49897435897			197.49966	340.50891	0.500001898734177	1040.91076923077	2635.21713729309
	160.137	228.24885	0.427032	877.880192307692	2341.01384615385			197.66654	338.7149	0.500421620253165	1042.26746153846	2638.65180136319
	159.96966	227.59712	0.42658576	875.373538461538	2334.32943589744			197.83357	340.05108	0.500841316455696	1043.49623076923	2641.76260954236
	159.80278	226.95485	0.426140746666667	872.903269230769	2327.74205128205			197.99982	340.93863	0.501265367088608	1044.92638461538	2645.38325219085
	159.63748	226.36834	0.425699946666667	870.647461538461	2321.72656410256			198.16607	341.66402	0.501688227848101	1045.98965384615	2648.07507302824
	159.46998	225.72626	0.42525328	868.177923076923	2315.14112820513			198.33294	342.31031	0.502109898734177	1047.47069230769	2651.82453748783
	159.30356	225.15687	0.424809493333333	865.987961538461	2309.30123076923			198.50013	342.91613	0.502530784810127	1048.71930769231	2654.98558909445
	159.13638	224.53918	0.42436368	863.612230769231	2302.96594871795			198.66653	343.49379	0.502952481012658	1050.06719230769	2658.39795520935
	158.96997	223.93174	0.42391992	861.275923076923	2296.73579487179			198.83294	344.04954	0.503376126582278	1051.14634615385	2661.1299902629
	158.80311	223.31482	0.42347496	858.903153846154	2290.40841025641			198.99966	343.24974	0.503796607594937	1052.61926923077	2664.85890944499
	158.63654	222.80215	0.423030773333333	856.931346153846	2285.15025641026			199.16716	343.21204	0.504219873417722	1054.12338461538	2668.66679649465
	158.47138	222.18351	0.422590346666667	854.551961538462	2278.80523076923			199.33341	344.28909	0.504641139240506	1055.37326923077	2671.83106134372
	158.30341	221.63242	0.422142426666667	852.432384615385	2273.15302564103			199.49919	345.05233	0.505062835443038	1056.78807692308	2675.41285296982
	158.13684	221.00334	0.42169824	850.012846153846	2266.70092307692			199.66669	345.73546	0.505484101265823	1058.24057692308	2679.09006815969
	157.96982	220.38852	0.421252853333333	847.648153846154	2260.39507692308			199.83326	346.34659	0.505907367088608	1059.68738461538	2682.75287244401
	157.80419	219.81731	0.420811173333333	845.451192307692	2254.53651282051			200.00012	346.93119	0.506329417721519	1060.95557692308	2685.96348588121
	157.63654	219.24777	0.420364106666667	843.260653846154	2248.69507692308			200.16654	347.50304	0.506750303797468	1062.42538461538	2689.68451801363
	157.46997	218.61333	0.41991992	840.8205	2242.188			200.33342	347.87476	0.507173215189873	1063.98269230769	2693.6270691334
	157.30341	218.05061	0.41947576	838.656192307692	2236.41651282051			200.50013	346.14104	0.507593670886076	1065.22465384615	2696.77127555988
	157.13653	217.60967	0.419030746666667	836.960269230769	2231.89405128205			200.6667	347.42701	0.508017316455696	1066.59807692308	2700.24829600779
	156.96982	217.05599	0.418586186666667	834.830730769231	2226.21528205128			200.83278	348.28877	0.508439012658228	1068.17496153846	2704.24040895813
	156.80341	216.4925	0.418142426666667	832.663461538462	2220.4358974359			200.99935	349.00805	0.508859493670886	1069.61211538462	2707.87877312561
	156.63685	215.88501	0.417698266666667	830.326961538461	2214.20523076923			201.16623	349.63691	0.509280784810127	1070.73946153846	2710.73281402142
	156.47013	215.37592	0.41725368	828.368923076923	2208.98379487179			201.33278	350.23832	0.509705620253165	1072.24146153846	2714.53534566699
	156.30357	214.83654	0.41680952	826.294384615385	2203.45169230769			201.49934	350.10326	0.510125341772152	1073.78938461538	2718.4541382668
	156.13623	214.3244	0.41636328	824.324615384615	2198.19897435897			201.66653	348.78504	0.510550556962025	1075.08107692308	2721.72424537488
	155.97013	213.83297	0.415920346666667	822.4345	2193.15866666667			201.83372	350.10499	0.51096946835443	1076.50046153846	2725.317624148
	155.80356	213.26286	0.41547616	820.241769230769	2187.31138461538			201.9995	351.01083	0.511391924050633	1077.82942307692	2728.68208373905
	155.63701	212.7059	0.415032026666667	818.099615384615	2181.59897435897			202.16654	351.76405	0.511815569620253	1079.14896153846	2732.02268743914
	155.46982	212.14913	0.414586186666667	815.958192307692	2175.88851282051			202.33294	352.41261	0.512236101265823	1080.15788461538	2734.57692307692
	155.30372	211.6276	0.414143253333333	813.952307692308	2170.53948717949			202.49951	352.22414	0.512658936708861	1081.45853846154	2737.86971762415
	155.13669	211.07055	0.41369784	811.809807692308	2164.82615384615			202.66606	351.36646	0.513079037974684	1083.02234615385	2741.82872444012
	154.97029	210.66225	0.413254106666667	810.239423076923	2160.63846153846			202.83325	352.58353	0.513501898734177	1084.48323076923	2745.52716650438
	154.80357	210.11108	0.41280952	808.119538461538	2154.98543589744			202.9995	353.44183	0.513923215189873	1085.87088461538	2749.04021421616
	154.63701	209.61089	0.41236536	806.195730769231	2149.85528205128			203.16653	354.18147	0.514346050632911	1087.45007692308	2753.03816942551
	154.46997	209.1258	0.41191992	804.33	2144.88			203.33341	354.82657	0.514768911392405	1088.68753846154	2756.17098344693
	154.30342	208.56361	0.411475786666667	802.167730769231	2139.11394871795			203.49966	355.45868	0.515189392405063	1090.30030769231	2760.25394352483
	154.13685	208.04711	0.4110316	800.181192307692	2133.81651282051			203.66685	356.04867	0.51561070886076	1091.921	2764.35696202532
	153.96997	207.53558	0.410586586666667	798.213769230769	2128.57005128205			203.83216	356.00266	0.516034759493671	1093.33946153846	2767.94800389484
	153.80341	207.18096	0.410142426666667	796.849846153846	2124.93292307692			203.99965	354.99248	0.516455240506329	1094.87038461538	2771.82375851996
	153.63622	206.64735	0.409696586666667	794.7975	2119.46			204.16684	356.17656	0.516878075949367	1096.33573076923	2775.53349561831
	153.46998	206.10031	0.40925328	792.6935	2113.84933333333			204.33357	357.02622	0.51729817721519	1097.91526923077	2779.5323271665
	153.30388	205.58059	0.408810346666667	790.694576923077	2108.51887179487			204.49981	357.73322	0.517721443037975	1099.47919230769	2783.49162609542
	153.13685	205.12341	0.408364933333333	788.936192307692	2103.82984615385			204.66685	358.35901	0.518143518987342	1101.02673076923	2787.40944498539
	152.96982	204.64452	0.40791952	787.094307692308	2098.91815384615			204.83325	358.95878	0.518566379746835	1102.38173076923	2790.83982473223
	152.80341	204.16018	0.40747576	785.231461538462	2093.95056410256			204.99997	358.71488	0.518988835443038	1103.50596153846	2793.68597857838
	152.63715	203.65141	0.4070324	783.274653846154	2088.73241025641			205.16591	358.12932	0.519410936708861	1104.87053846154	2797.1406037001
	152.47044	203.14078	0.40658784	781.310692307692	2083.49517948718			205.33325	359.24962	0.519829848101266	1106.14653846154	2800.37098344693
	152.3031	202.69075	0.4061416	779.579807692308	2078.87948717949			205.49998	360.0508	0.520250303797468	1107.66188461538	2804.20730282376
	152.13701	202.20061	0.405698693333333	777.694653846154	2073.85241025641			205.66654	360.75386	0.520676759493671	1109.21138461538	2808.13008763389
	151.97028	201.76183	0.40525408	776.007038461538	2069.3521025641			205.83247	361.30095	0.521098430379747	1110.54892307692	2811.51626095424
	151.80326	201.32154	0.404808693333333	774.313615384615	2064.83630769231			205.99997	361.77644	0.521519316455696	1111.82469230769	2814.74605647517
	151.63669	200.85193	0.404364506666667	772.507423076923	2060.0197948718			206.16622	362.37293	0.521939012658228	1113.50703846154	2819.00516066212
	151.46981	200.38144	0.403919493333333	770.697846153846	2055.19425641026			206.3331	362.95232	0.522363443037975	1115.06384615385	2822.9464459591
	151.30389	199.93809	0.40347704	768.992653846154	2050.64707692308			206.50013	362.18265	0.522785924050633	1116.38592307692	2826.29347614411
	151.13559	199.45677	0.40302824	767.141423076923	2045.71046153846			206.66684	361.84281	0.523206810126582	1117.84569230769	2829.98909444985
	150.97028	199.01198	0.402587413333333	765.430692307692	2041.14851282051			206.83372	363.00835	0.523628506329114	1119.48642307692	2834.14284323272
	150.80436	198.59716	0.40214496	763.835230769231	2036.89394871795			206.99982	363.84895	0.524050556962025	1121.06226923077	2838.1323271665
	150.63669	198.09809	0.40169784	761.915730769231	2031.77528205128			207.16575	364.55292	0.524472632911392	1122.32692307692	2841.33398247322
	150.47029	197.62127	0.401254106666667	760.081807692308	2026.88482051282			207.33325	365.20308	0.524894734177215	1124.02726923077	2845.63865628043
	150.30326	197.17763	0.400808693333333	758.3755	2022.33466666667			207.49997	365.79704	0.525316784810127	1125.84657692308	2850.24449853943
	150.13701	196.69925	0.40036536	756.535576923077	2017.42820512821			207.66622	363.70692	0.525738835443038	1127.26973076923	2853.84741966894
	149.97013	196.29923	0.399920346666667	754.997038461538	2013.32543589744			207.83357	365.13346	0.526160151898734	1128.917	2858.01772151899
	149.80294	195.8542	0.399474506666667	753.285384615385	2008.76102564103			207.99981	366.13324	0.526581417721519	1130.656	2862.42025316456
	149.637	195.40857	0.399032	751.571423076923	2004.19046153846			208.16669	366.92607	0.527005493670886	1132.05438461538	2865.96046738072
	149.46935	194.96219	0.398584933333333	749.854576923077	1999.61220512821			208.33263	367.61066	0.527425544303798	1133.63942307692	2869.97322297955
	149.30341	194.54439	0.398142426666667	748.247653846154	1995.32707692308			208.49966	368.25284	0.527848025316456	1134.75780769231	2872.80457643622
	149.13669	194.05469	0.39769784	746.364192307692	1990.30451282051			208.6667	368.84314	0.528266962025316	1136.42446153846	2877.02395326193
	148.97044	193.69215	0.397254506666667	744.969807692308	1986.58615384615			208.83325	369.15383	0.528691392405063	1137.97165384615	2880.94089581305
	148.80356	193.27255	0.396809493333333	743.355961538462	1982.28256410256			208.99981	367.50379	0.529114658227848	1139.36480769231	2884.46786757546
	148.63576	192.81264	0.396362026666667	741.587076923077	1977.56553846154			209.16669	368.38335	0.529536329113924	1140.96230769231	2888.51217137293
	148.47013	192.34949	0.395920346666667	739.805730769231	1972.81528205128			209.3334	369.46383	0.529957189873418	1142.29388461538	2891.88325219085
	148.3034	191.88918	0.395475733333333	738.035307692308	1968.09415384615			209.50028	370.28682	0.530379291139241	1143.89853846154	2895.94566699124
	148.13654	191.51218	0.395030773333333	736.585307692308	1964.22748717949			209.66607	370.98897	0.530800936708861	1145.52346153846	2900.0593962999
	147.96981	191.10204	0.39458616	735.007846153846	1960.02092307692			209.83325	371.64816	0.53122382278481	1147.05434615385	2903.93505355404
	147.80357	190.74911	0.394142853333333	733.650423076923	1956.40112820513			209.99998	372.27255	0.531645518987342	1148.40488461538	2907.3541382668
	147.6367	190.30462	0.393697866666667	731.940846153846	1951.84225641026			210.16575	372.0983	0.532067164556962	1149.84580769231	2911.00204479065
	147.47028	189.83223	0.39325408	730.123961538462	1946.99723076923			210.33341	371.19228	0.532488050632911	1151.19503846154	2914.41781888997
	147.3031	189.37601	0.392808266666667	728.369269230769	1942.31805128205			210.49982	372.41051	0.532910936708861	1152.57753846154	2917.91781888997
	147.13717	188.97359	0.392365786666667	726.8215	1938.19066666667			210.66637	373.29233	0.53333417721519	1154.22457692308	2922.08753651412
	146.96997	188.59985	0.39191992	725.384038461538	1934.35743589744			210.83279	374.03154	0.533755063291139	1155.84684615385	2926.19454722493
	146.80341	188.16262	0.39147576	723.702384615385	1929.87302564103			211.00013	374.71917	0.534177139240506	1157.581	2930.58481012658
	146.63653	187.78399	0.391030746666667	722.246115384615	1925.98964102564			211.16622	375.34493	0.534598025316456	1159.23180769231	2934.76407010711
	146.47029	187.44263	0.39058744	720.933192307692	1922.48851282051			211.33389	375.95248	0.535020911392405	1160.9145	2939.02405063291
	146.30342	187.08143	0.390142453333333	719.543961538462	1918.7838974359			211.49918	373.94658	0.535444151898734	1162.90907692308	2944.07361246349
	146.13606	186.64229	0.38969616	717.854961538462	1914.2798974359			211.66669	375.11811	0.535863873417722	1164.704	2948.61772151899
	145.97028	186.28974	0.38925408	716.499	1910.664			211.83357	376.19874	0.536285924050633	1166.20807692308	2952.42551119766
	145.80294	185.83718	0.38880784	714.758384615385	1906.02235897436			211.99919	377.0254	0.536707620253165	1167.56938461538	2955.87185978578
	145.63715	185.40621	0.388365733333333	713.100807692308	1901.60215384615			212.16701	377.73442	0.537131265822785	1169.44073076923	2960.60944498539
	145.47029	184.99458	0.387920773333333	711.517615384615	1897.38030769231			212.33356	378.38069	0.537553721518987	1170.95088461538	2964.43261927945
	145.3031	184.64382	0.387474933333333	710.168538461538	1893.78276923077			212.50029	378.71155	0.53797382278481	1172.26711538462	2967.76484907498
	145.13622	184.25162	0.38702992	708.660076923077	1889.76020512821			212.66592	379.10962	0.538397088607595	1173.65226923077	2971.27156767283
	144.97045	183.88027	0.386587866666667	707.231807692308	1885.95148717949			212.83326	376.56951	0.538819544303797	1175.19315384615	2975.17254138267
	144.80279	183.51403	0.386140773333333	705.823192307692	1882.19517948718			212.99997	378.17138	0.539240430379747	1176.92315384615	2979.55228821811
	144.63638	183.12788	0.385697013333333	704.338	1878.23466666667			213.16668	379.28778	0.539661746835443	1178.39676923077	2983.2829600779
	144.46966	182.67572	0.385252426666667	702.598923076923	1873.59712820513			213.33294	380.14549	0.540083392405063	1179.96507692308	2987.25335929893
	144.30372	182.30157	0.38480992	701.159884615385	1869.75969230769			213.49998	380.89857	0.540505848101266	1181.42503846154	2990.94946445959
	144.13638	181.89436	0.38436368	699.593692307692	1865.58317948718			213.66638	381.39769	0.540927924050633	1183.09007692308	2995.16475170399
	143.96982	181.59834	0.38391952	698.455153846154	1862.54707692308			213.83326	379.57722	0.541350025316456	1184.81953846154	2999.54313534567
	143.80325	181.20217	0.383475333333333	696.931423076923	1858.48379487179			214.0006	381.02305	0.541772075949367	1186.318	3003.33670886076
	143.63623	180.78984	0.383029946666667	695.345538461538	1854.25476923077			214.16716	382.00971	0.54219217721519	1187.95976923077	3007.49308666018
	143.46997	180.45305	0.382586586666667	694.050192307692	1850.80051282051			214.33294	382.8173	0.542615037974684	1189.69680769231	3011.89065238559
	143.3031	180.04671	0.3821416	692.487346153846	1846.63292307692			214.49997	383.53258	0.543037518987342	1191.29088461538	3015.92629016553
	143.13747	179.71101	0.38169992	691.196192307692	1843.18984615385			214.66684	384.2006	0.54346035443038	1192.89423076923	3019.98539435248
	142.9695	179.36416	0.381252	689.862153846154	1839.63241025641			214.83295	384.72515	0.543881670886076	1194.75665384615	3024.70038948393
	142.80342	178.9573	0.38080912	688.297307692308	1835.45948717949			215.00029	383.05464	0.544301367088608	1196.42742307692	3028.93018500487
	142.63654	178.53804	0.380364106666667	686.684769230769	1831.15938461538			215.16638	384.40755	0.544726202531646	1198.15069230769	3033.29289191821
	142.47045	178.12017	0.3799212	685.077576923077	1826.87353846154			215.33357	385.33404	0.545148278481013	1199.86957692308	3037.64449853944
	142.30263	177.72196	0.37947368	683.546	1822.78933333333			215.50013	386.11132	0.545568379746835	1201.63615384615	3042.11684518014
	142.13669	177.44467	0.379031173333333	682.4795	1819.94533333333			215.66701	386.81462	0.545992025316456	1203.54134615385	3046.94011684518
	141.96981	177.03475	0.37858616	680.902884615385	1815.74102564103			215.83356	387.48044	0.546411316455696	1205.28453846154	3051.35326192795
	141.80294	176.72825	0.378141173333333	679.724038461538	1812.59743589744			215.99998	388.1084	0.546834962025316	1206.82865384615	3055.26241480039
	141.63654	176.33472	0.37769744	678.210461538462	1808.56123076923			216.16623	387.21713	0.547257063291139	1208.49676923077	3059.48549172347
	141.47045	175.97468	0.377254533333333	676.825692307692	1804.86851282051			216.33309	387.15434	0.547677924050633	1210.0425	3063.39873417721
	141.30357	175.61541	0.37680952	675.443884615385	1801.18369230769			216.49997	388.31639	0.548098810126582	1211.67888461538	3067.54148003895
	141.13638	175.2535	0.37636368	674.051923076923	1797.47179487179			216.66685	389.19932	0.548522075949367	1213.56661538462	3072.32054527751
	140.96998	174.9263	0.375919946666667	672.793461538462	1794.1158974359			216.8331	389.94059	0.548944936708861	1215.24919230769	3076.58023369036
	140.80326	174.64086	0.37547536	671.695615384615	1791.18830769231			217.00013	390.64318	0.549367037974684	1216.88373076923	3080.71830574489
	140.6367	174.23685	0.3750312	670.141730769231	1787.04461538462			217.167	391.28542	0.549789088607595	1218.48088461538	3084.76173320351
	140.46982	173.86639	0.374586186666667	668.716884615385	1783.24502564103			217.33357	391.78425	0.550210784810127	1220.26423076923	3089.27653359299
	140.30357	173.53168	0.374142853333333	667.429538461538	1779.8121025641			217.50014	389.93162	0.550632835443038	1221.95573076923	3093.558812074
	140.13654	173.12719	0.37369744	665.873807692308	1775.66348717949			217.66622	391.3236	0.551055316455696	1223.87992307692	3098.43018500487
	139.97029	172.76669	0.373254106666667	664.487269230769	1771.96605128205			217.8331	392.27161	0.551476987341772	1225.83003846154	3103.36718597858
	139.80278	172.43764	0.372807413333333	663.221692307692	1768.59117948718			217.99967	393.05276	0.551896683544304	1227.35865384615	3107.23709834469
	139.63701	172.12136	0.37236536	662.005230769231	1765.34728205128			218.16716	393.76292	0.552320734177215	1228.99907692308	3111.39006815969
	139.47013	171.75484	0.371920346666667	660.595538461538	1761.5881025641			218.3331	394.40936	0.552740430379747	1230.70388461538	3115.70603700097
	139.3031	171.38463	0.371474933333333	659.171653846154	1757.79107692308			218.49997	394.79733	0.553164481012658	1232.55276923077	3120.38675754625
	139.13637	171.09324	0.37103032	658.050923076923	1754.80246153846			218.66654	393.09031	0.55358617721519	1234.56084615385	3125.47049659202
	138.96997	170.77005	0.370586586666667	656.807884615385	1751.48769230769			218.83294	394.45558	0.554008227848101	1236.37742307692	3130.0694255112
	138.80341	170.37302	0.370142426666667	655.280846153846	1747.41558974359			219.00091	395.40774	0.554429139240506	1237.82434615385	3133.73252190847
	138.63638	170.04333	0.369697013333333	654.012807692308	1744.03415384615			219.16559	396.20048	0.554850810126582	1239.59353846154	3138.21148977605
	138.47013	169.65801	0.36925368	652.530807692308	1740.08215384615			219.3331	396.91448	0.555273670886076	1241.57838461538	3143.23641674781
	138.30325	169.34466	0.368808666666667	651.325615384615	1736.86830769231			219.50029	397.59931	0.555695341772152	1243.44515384615	3147.96241480039
	138.13622	169.02155	0.368363253333333	650.082884615385	1733.55435897436			219.667	398.20847	0.556117417721519	1245.31284615385	3152.69074975657
	137.97045	168.64261	0.3679212	648.625423076923	1729.66779487179			219.83403	395.98784	0.556539873417721	1247.37896153846	3157.92142161636
	137.80372	168.32927	0.367476586666667	647.420269230769	1726.45405128205			219.99997	397.54722	0.55696035443038	1249.39269230769	3163.01947419669
	137.63607	167.98349	0.36702952	646.090346153846	1722.90758974359			220.16653	398.57125	0.557384050632911	1251.3375	3167.94303797468
	137.46981	167.64551	0.36658616	644.790423076923	1719.44112820513			220.33294	399.3901	0.557805316455696	1252.90303846154	3171.90642648491
	137.30325	167.3654	0.366142	643.713076923077	1716.56820512821			220.49966	400.13349	0.558226987341772	1254.497	3175.9417721519
	137.13716	167.03202	0.365699093333333	642.430846153846	1713.14892307692			220.66669	400.82988	0.558649443037975	1256.50557692308	3181.02677702045
	136.96982	166.67348	0.365252853333333	641.051846153846	1709.47158974359			220.83294	401.44908	0.559067949367089	1258.39226923077	3185.80321324245
	136.80311	166.31836	0.364808293333333	639.686	1705.82933333333			220.99966	399.13252	0.559494	1260.22776923077	3190.45004868549
	136.63685	165.9769	0.364364933333333	638.372692307692	1702.32717948718			221.16622	400.73517	0.559914481012658	1261.72557692308	3194.24196689387
	136.47012	165.6839	0.36392032	637.245769230769	1699.32205128205			221.33325	401.79574	0.560337746835443	1263.44746153846	3198.6011684518
	136.30357	165.35753	0.363476186666667	635.9905	1695.97466666667			221.49982	402.63331	0.560759037974684	1265.31457692308	3203.32804284323
	136.13638	165.03736	0.363030346666667	634.759076923077	1692.69087179487			221.66669	403.3711	0.56118070886076	1267.18180769231	3208.05520934761
	135.96998	164.67217	0.362586613333333	633.3545	1688.94533333333			221.83309	404.0176	0.561602759493671	1268.83515384615	3212.24089581305
	135.80294	164.30761	0.362141173333333	631.952346153846	1685.20625641026			221.9995	404.58941	0.562024835443038	1270.83026923077	3217.29182083739
	135.63731	163.98805	0.361699493333333	630.723269230769	1681.92871794872			222.16731	405.07653	0.562446936708861	1272.46538461538	3221.43135345667
	135.4706	163.64522	0.361254933333333	629.404692307692	1678.41251282051			222.33373	403.27162	0.562868202531646	1274.45976923077	3226.48042843233
	135.30326	163.35675	0.360808693333333	628.295192307692	1675.45384615385			222.49919	403.75403	0.563289088607595	1276.42223076923	3231.44868549172
	135.13669	163.02122	0.360364506666667	627.004692307692	1672.01251282051			222.66653	404.95393	0.563712734177215	1278.07511538462	3235.63320350536
	134.96998	162.68688	0.359919946666667	625.718769230769	1668.58338461538			222.83356	405.87604	0.564134430379747	1279.89811538462	3240.24839337877
	134.80404	162.36648	0.35947744	624.486461538462	1665.29723076923			222.99998	406.6495	0.564556101265823	1282.06507692308	3245.73437195716
	134.63685	162.03272	0.3590316	623.202769230769	1661.87405128205			223.16669	406.72347	0.564978962025316	1283.85769230769	3250.27263875365
	134.46982	161.67192	0.358586186666667	621.815076923077	1658.17353846154			223.33294	405.94572	0.565399848101266	1285.81261538462	3255.22181110029
	134.30326	161.47749	0.358142026666667	621.067269230769	1656.17938461538			223.50013	407.20671	0.565822708860759	1288.06073076923	3260.91324245375
	134.13623	161.19695	0.357696613333333	619.988269230769	1653.30205128205			223.6667	408.03865	0.566242810126582	1290.18461538462	3266.29016553067
	133.97075	160.87499	0.357255333333333	618.749961538462	1649.9998974359			223.83294	408.82617	0.566667240506329	1292.19946153846	3271.39104186952
	133.80341	160.5361	0.356809093333333	617.446538461538	1646.5241025641			223.99919	409.59027	0.567087746835443	1294.11334615385	3276.23631937683
	133.6367	160.22711	0.356364533333333	616.258115384615	1643.35497435897			224.16638	410.29686	0.567509037974684	1296.29280769231	3281.75394352483
	133.46966	159.84759	0.355919093333333	614.798423076923	1639.46246153846			224.33309	408.56713	0.567932303797468	1298.43730769231	3287.18305744888
	133.30311	159.57464	0.35547496	613.748615384615	1636.66297435897			224.49951	409.30331	0.568354759493671	1299.98957692308	3291.11285296982
	133.13732	159.3125	0.355032853333333	612.740384615385	1633.97435897436			224.667	410.53817	0.568777620253165	1301.73838461538	3295.54021421616
	132.96966	159.02078	0.35458576	611.618384615385	1630.98235897436			224.83356	411.47265	0.569197316455696	1303.80138461538	3300.76299902629
	132.80357	158.68042	0.354142853333333	610.309307692308	1627.49148717949			224.99935	412.27832	0.569620582278481	1305.66942307692	3305.49221032132
	132.63653	158.38562	0.353697413333333	609.175461538461	1624.4678974359			225.16653	413.02034	0.570043443037975	1307.70115384615	3310.63583252191
	132.47028	158.07679	0.35325408	607.987653846154	1621.30041025641			225.33341	413.69757	0.570463518987342	1309.70742307692	3315.71499513145
	132.30388	157.8086	0.352810346666667	606.956153846154	1618.54974358974			225.49981	411.59987	0.570885215189873	1311.78634615385	3320.97809152872
	132.137	157.46476	0.352365333333333	605.633692307692	1615.02317948718			225.66606	412.86319	0.571306886075949	1313.75434615385	3325.96037000974
	131.96982	157.1601	0.35191952	604.461923076923	1611.89846153846			225.83248	414.03413	0.57173017721519	1315.596	3330.62278481013
	131.80326	156.88407	0.35147536	603.400269230769	1609.06738461538			225.99965	414.94507	0.572152227848101	1317.51815384615	3335.48899707887
	131.63669	156.56355	0.351031173333333	602.1675	1605.78			226.16701	415.74612	0.572573493670886	1319.46803846154	3340.42541382668
	131.47044	156.27472	0.35058784	601.056615384615	1602.81764102564			226.33326	416.46895	0.572996759493671	1321.29857692308	3345.05968841285
	131.30341	155.94773	0.350142426666667	599.798961538462	1599.4638974359			226.49887	417.01156	0.573418025316456	1323.28546153846	3350.08977604674
	131.13654	155.63685	0.34969744	598.603269230769	1596.27538461538			226.66669	417.30213	0.573840126582278	1325.231	3355.01518987342
	130.96997	155.32646	0.349253253333333	597.409461538462	1593.0918974359			226.83248	415.49134	0.574261392405063	1327.35784615385	3360.39961051607
	130.80341	155.08653	0.348809093333333	596.486653846154	1590.63107692308			226.99951	417.00074	0.574683088607595	1329.66065384615	3366.22950340798
	130.63732	154.8395	0.348366186666667	595.536538461538	1588.09743589744			227.1667	418.06242	0.575104759493671	1331.92126923077	3371.95258033106
	130.4695	154.49578	0.347918666666667	594.214538461538	1584.5721025641			227.33262	418.93074	0.575526405063291	1334.00569230769	3377.22960077897
	130.30387	154.17819	0.347476986666667	592.993038461538	1581.31476923077			227.49981	419.72241	0.575949696202532	1335.6525	3381.39873417722
	130.13685	153.89876	0.3470316	591.918307692308	1578.44882051282			227.66638	420.43832	0.576371367088608	1337.611	3386.35696202532
	129.96934	153.61036	0.346584906666667	590.809076923077	1575.49087179487			227.83357	421.12026	0.57679146835443	1339.66538461538	3391.55793573515
	129.80372	153.2833	0.346143253333333	589.551153846154	1572.13641025641			227.99966	418.75914	0.577214329113924	1341.66088461538	3396.60983446933
	129.63685	153.023	0.345698266666667	588.55	1569.46666666667			228.1656	420.36775	0.577638379746835	1343.70853846154	3401.79376825706
	129.46998	152.66718	0.34525328	587.181461538462	1565.81723076923			228.33279	421.49007	0.578058481012658	1345.99976923077	3407.59435248296
	129.3031	152.34618	0.344808266666667	585.946846153846	1562.52492307692			228.50013	422.38435	0.578478582278481	1348.22553846154	3413.22921129503
	129.13622	152.02852	0.344363253333333	584.725076923077	1559.26687179487			228.66669	423.17542	0.57890182278481	1350.45246153846	3418.86699123661
	128.9717	151.73261	0.343924533333333	583.586961538462	1556.2318974359			228.83309	423.92612	0.579325493670886	1352.67857692308	3424.50272638754
	128.8031	151.49067	0.343474933333333	582.656423076923	1553.75046153846			228.99903	424.60394	0.579747139240506	1354.60976923077	3429.39182083739
	128.63638	151.2389	0.343030346666667	581.688076923077	1551.16820512821			229.16669	422.16799	0.58016764556962	1356.66934615385	3434.60593962999
	128.46966	150.90416	0.34258576	580.400615384615	1547.73497435897			229.3331	423.77025	0.580590936708861	1359.06030769231	3440.65900681597
	128.30357	150.60517	0.342142853333333	579.250653846154	1544.66841025641			229.49982	424.90968	0.581013367088608	1361.30542307692	3446.34284323272
	128.13716	150.27672	0.341699093333333	577.987384615385	1541.29969230769			229.66669	425.80676	0.581435037974684	1363.26219230769	3451.29668938656
	127.96982	150.06663	0.341252853333333	577.179346153846	1539.14492307692			229.83295	426.6054	0.581855949367089	1365.32369230769	3456.51567672833
	127.8045	149.75071	0.340812	575.964269230769	1535.90471794872			230.00012	427.36128	0.582279215189873	1367.22142307692	3461.32005842259
	127.63639	149.45798	0.340363706666667	574.838384615385	1532.90235897436			230.16575	427.91551	0.582700481012658	1369.44730769231	3466.95520934761
	127.47014	149.17128	0.339920373333333	573.735692307692	1529.96184615385			230.33325	425.89021	0.583121367088608	1371.55342307692	3472.28714703018
	127.3042	148.85426	0.339477866666667	572.516384615385	1526.71035897436			230.49997	427.39952	0.583545012658228	1373.42007692308	3477.01285296982
	127.13747	148.56493	0.339033253333333	571.403576923077	1523.74287179487			230.66622	428.45768	0.583965518987342	1375.43196153846	3482.10623174294
	126.96998	148.33392	0.338586613333333	570.515076923077	1521.37353846154			230.83325	429.34188	0.584386810126582	1377.46173076923	3487.24488802337
	126.8031	148.08095	0.3381416	569.542115384615	1518.77897435897			230.99981	430.11555	0.584810860759494	1379.69369230769	3492.89542356378
	126.63622	147.74989	0.337696586666667	568.268807692308	1515.38348717949			231.16669	430.77931	0.585231746835443	1381.54730769231	3497.58812074002
	126.47107	147.42836	0.337256186666667	567.032153846154	1512.08574358974			231.3334	429.53497	0.585654987341772	1383.72446153846	3503.09990262902
	126.30372	147.11182	0.33680992	565.814692307692	1508.83917948718			231.49966	429.61332	0.586076278481013	1386.18188461538	3509.32122687439
	126.13654	146.80298	0.336364106666667	564.626846153846	1505.67158974359			231.66606	430.92725	0.58649635443038	1388.53365384615	3515.27507302824
	125.97013	146.52391	0.335920346666667	563.5535	1502.80933333333			231.8331	431.93138	0.586919240506329	1390.73788461538	3520.85540408958
	125.80357	146.26655	0.335476186666667	562.563653846154	1500.16974358974			231.99919	432.79871	0.587341721518987	1392.72303846154	3525.88111002921
	125.63747	146.01699	0.335033253333333	561.603807692308	1497.61015384615			232.16669	433.58362	0.587763772151899	1395.06115384615	3531.80038948393
	125.46982	145.75389	0.334586186666667	560.591884615385	1494.91169230769			232.33309	434.31652	0.58818546835443	1397.33119230769	3537.54732229795
	125.30373	145.44249	0.33414328	559.394192307692	1491.71784615385			232.50043	432.49741	0.588607518987342	1399.28403846154	3542.49123661149
	125.13669	145.15556	0.33369784	558.290615384615	1488.77497435897			232.66606	433.50753	0.589030379746835	1401.77892307692	3548.80740019474
	124.97015	144.94173	0.333253733333333	557.468192307692	1486.58184615385			232.83294	434.70842	0.589451696202532	1404.42861538462	3555.51548198637
	124.80374	144.6588	0.332809973333333	556.38	1483.68			232.99982	435.65986	0.589873341772152	1406.38192307692	3560.4605647517
	124.63717	144.34044	0.332365786666667	555.155538461538	1480.41476923077			233.16622	436.50365	0.590293848101266	1408.48480769231	3565.78432327167
	124.47046	144.13276	0.331921226666667	554.356769230769	1478.28471794872			233.33278	437.25976	0.590715518987342	1411.01538461538	3572.19084712756
	124.30327	143.84161	0.331475386666667	553.236961538462	1475.29856410256			233.49981	437.83218	0.591139544303797	1413.60142307692	3578.73777994158
	124.13639	143.6045	0.331030373333333	552.325	1472.86666666667			233.66669	435.86624	0.591560455696203	1415.93480769231	3584.64508276534
	123.97077	143.30137	0.33058872	551.159115384615	1469.75764102564			233.8334	437.41071	0.591983721518987	1418.02488461538	3589.93641674781
	123.80358	143.0288	0.33014288	550.110769230769	1466.96205128205			234.00013	438.47677	0.592405392405063	1420.36446153846	3595.8593962999
	123.63639	142.71179	0.32969704	548.8915	1463.71066666667			234.16653	439.3779	0.59282746835443	1422.70130769231	3601.77546251217
	123.4703	142.44469	0.329254133333333	547.864192307692	1460.97117948718			234.33372	440.20736	0.59324835443038	1424.99496153846	3607.58218111003
	123.30358	142.24686	0.328809546666667	547.103307692308	1458.94215384615			234.49856	440.95933	0.593670405063291	1427.06057692308	3612.81158714703
	123.13749	141.94001	0.32836664	545.923115384615	1455.79497435897			234.66654	441.65635	0.594092886075949	1429.42369230769	3618.79415774099
	122.96999	141.67182	0.327919973333333	544.891615384615	1453.04430769231			234.83372	439.12721	0.594513772151899	1431.77611538462	3624.74965920156
	122.80311	141.38022	0.32747496	543.770076923077	1450.05353846154			234.99982	440.83697	0.594935848101266	1434.11892307692	3630.68081791626
	122.63718	141.20282	0.32703248	543.087769230769	1448.23405128205			235.16591	442.01869	0.595359113924051	1436.38769230769	3636.42453748783
	122.47061	140.90091	0.326588293333333	541.926576923077	1445.13753846154			235.33294	442.96697	0.595780784810127	1438.44073076923	3641.62210321324
	122.30358	140.62874	0.32614288	540.879769230769	1442.34605128205			235.50013	443.80987	0.596204050632911	1440.57169230769	3647.01694255112
	122.13655	140.34832	0.325697466666667	539.801230769231	1439.46994871795			235.66684	444.57334	0.596624126582278	1442.99738461538	3653.15793573515
	121.97014	140.06297	0.325253706666667	538.703730769231	1436.54328205128			235.83278	445.2568	0.597047012658228	1444.99126923077	3658.20574488802
	121.80343	139.7679	0.324809146666667	537.568846153846	1433.51692307692			235.99982	443.01668	0.597469063291139	1447.41273076923	3664.33602726388
	121.63623	139.49777	0.32436328	536.529884615385	1430.74635897436			236.16637	443.9753	0.597887594936709	1449.87761538462	3670.57624148004
	121.47061	139.22516	0.323921626666667	535.481384615385	1427.95035897436			236.33294	445.29876	0.598312810126582	1452.59476923077	3677.45511197663
	121.30389	138.94051	0.32347704	534.386576923077	1425.03087179487			236.50013	446.30709	0.598733721518987	1455.30538461538	3684.31742940604
	121.13623	138.72984	0.323029946666667	533.576307692308	1422.87015384615			236.66653	447.18474	0.59915617721519	1457.75319230769	3690.51441090555
	120.96999	138.43392	0.32258664	532.438153846154	1419.83507692308			236.8331	447.98955	0.59957746835443	1459.76496153846	3695.60749756573
	120.80342	138.18565	0.322142453333333	531.483269230769	1417.28871794872			236.99981	446.47229	0.600000734177215	1462.05746153846	3701.41129503408
	120.63686	137.92773	0.321698293333333	530.491269230769	1414.64338461538			237.16591	447.21884	0.600421189873418	1464.31234615385	3707.11986368062
	120.46889	137.62239	0.321250373333333	529.316884615385	1411.51169230769			237.33403	448.48964	0.600844050632911	1466.86788461538	3713.58958130477
	120.30358	137.42018	0.320809546666667	528.539153846154	1409.43774358974			237.50059	449.49216	0.601265746835443	1469.47069230769	3720.17896786758
	120.13733	137.15273	0.320366213333333	527.5105	1406.69466666667			237.66638	450.36477	0.601687848101266	1471.84215384615	3726.18266796495
	119.97014	136.86895	0.319920373333333	526.419038461538	1403.7841025641			237.83232	451.15677	0.602110278481013	1474.30073076923	3732.40691333982
	119.80311	136.59194	0.31947496	525.353615384615	1400.94297435897			237.99998	451.90963	0.60253	1476.70165384615	3738.48519961052
	119.63655	136.29824	0.3190308	524.224	1397.93066666667			238.16746	449.86981	0.602954430379747	1478.96880769231	3744.22482960078
	119.47061	136.07903	0.318588293333333	523.380884615385	1395.68235897436			238.33278	451.01151	0.603375696202532	1481.41107692308	3750.40778967868
	119.30311	135.83405	0.318141626666667	522.438653846154	1393.16974358974			238.49997	452.28493	0.603796607594937	1483.90553846154	3756.72288218111
	119.13624	135.57604	0.31769664	521.446307692308	1390.52348717949			238.66653	453.2907	0.604217898734177	1486.49834615385	3763.28695228822
	118.96983	135.26666	0.31725288	520.256384615385	1387.35035897436			238.83325	454.18698	0.604641924050633	1489.0775	3769.8164556962
	118.80311	135.00994	0.316808293333333	519.269	1384.71733333333			239.00044	454.98788	0.605063240506329	1491.70092307692	3776.45803310613
	118.63655	134.81277	0.316364133333333	518.510653846154	1382.69507692308			239.16607	455.72528	0.605484886075949	1494.09496153846	3782.51888997079
	118.47014	134.52205	0.315920373333333	517.3925	1379.71333333333			239.33294	453.45321	0.605906556962025	1496.38503846154	3788.31655306719
	118.30358	134.2597	0.315476213333333	516.383461538462	1377.02256410256			239.49997	454.79539	0.606328253164557	1498.90415384615	3794.69406037001
	118.1367	134.00464	0.3150312	515.402461538461	1374.40656410256			239.66622	456.05236	0.606751113924051	1501.59438461538	3801.50477117819
	117.96952	133.72771	0.314585386666667	514.337346153846	1371.56625641026			239.83325	457.04994	0.607172405063291	1503.902	3807.34683544304
	117.80374	133.50588	0.314143306666667	513.484153846154	1369.29107692308			239.99996	457.93971	0.607594835443038	1506.19780769231	3813.15900681597
	117.6367	133.22569	0.313697866666667	512.4065	1366.41733333333			240.16684	458.74184	0.608017316455696	1508.50507692308	3819.00019474197
	117.46983	133.03007	0.31325288	511.654115384615	1364.41097435897			240.33278	458.4758	0.608439417721519	1511.14923076923	3825.69425511198
	117.30311	132.74655	0.312808293333333	510.563653846154	1361.50307692308			240.4995	457.37442	0.608860278481013	1513.56492307692	3831.80993184031
	117.1367	132.50366	0.312364533333333	509.629461538461	1359.0118974359			240.667	458.87965	0.609283544303797	1516.13653846154	3838.32035053554
	116.9703	132.19269	0.3119208	508.433423076923	1355.82246153846			240.83248	459.98177	0.609703265822785	1518.646	3844.67341772152
	116.80358	131.91925	0.311476213333333	507.381730769231	1353.01794871795			240.99965	460.91121	0.610126126582278	1520.69284615385	3849.8553067186
	116.63624	131.68801	0.311029973333333	506.492346153846	1350.64625641026			241.16622	461.75525	0.61054817721519	1523.31715384615	3856.49912366115
	116.46967	131.46803	0.310585786666667	505.646269230769	1348.39005128205			241.33341	462.54843	0.610970253164557	1526.21546153846	3863.83661148978
	116.30342	131.21121	0.310142453333333	504.6585	1345.756			241.50029	459.95513	0.611393518987342	1529.02830769231	3870.95774099318
	116.13686	130.9558	0.309698293333333	503.676153846154	1343.13641025641			241.66638	461.65252	0.611813620253165	1531.71592307692	3877.76183057449
	115.96999	130.70329	0.309253306666667	502.704961538462	1340.54656410256			241.83294	462.93512	0.612236886075949	1534.0765	3883.73797468354
	115.80326	130.4635	0.308808693333333	501.782692307692	1338.08717948718			242.00028	463.95919	0.612657367088608	1536.81257692308	3890.66475170399
	115.63671	130.17648	0.30836456	500.678769230769	1335.14338461538			242.16528	464.8425	0.61307946835443	1539.68607692308	3897.9394352483
	115.46952	129.92896	0.30791872	499.726769230769	1332.60471794872			242.33325	465.68391	0.613501518987342	1542.36165384615	3904.71304771178
	115.30358	129.651	0.307476213333333	498.657692307692	1329.75384615385			242.49998	466.45445	0.613923189873418	1544.96292307692	3911.29853943525
	115.13624	129.34251	0.307029973333333	497.471192307692	1326.58984615385			242.66621	466.86012	0.61434564556962	1547.27353846154	3917.14819863681
	114.97061	129.12194	0.306588293333333	496.622846153846	1324.32758974359			242.83341	463.11006	0.614768911392405	1549.986	3924.01518987342
	114.80358	128.84675	0.30614288	495.564423076923	1321.50512820513			242.99966	465.22483	0.615188227848101	1552.74353846154	3930.99629990263
	114.63655	128.65886	0.305697466666667	494.841769230769	1319.57805128205			243.16622	466.69936	0.615613063291139	1555.45311538462	3937.85598831548
	114.47014	128.40569	0.305253706666667	493.868038461538	1316.98143589744			243.33279	467.8334	0.616031949367089	1557.91365384615	3944.08519961052
	114.30327	128.14826	0.30480872	492.877923076923	1314.34112820513			243.49935	468.81863	0.616456405063291	1560.56157692308	3950.7888023369
	114.13655	127.87724	0.304364133333333	491.835538461538	1311.56143589744			243.66653	469.71765	0.616876506329114	1563.41515384615	3958.01304771178
	113.96999	127.58756	0.303919973333333	490.721384615385	1308.59035897436			243.83357	468.95918	0.617297797468354	1566.06838461538	3964.73008763388
	113.80327	127.36301	0.303475386666667	489.857730769231	1306.28728205128			243.9995	468.69454	0.617722607594937	1568.6285	3971.21139240506
	113.63702	127.1562	0.303032053333333	489.062307692308	1304.16615384615			244.16637	470.12952	0.618143518987342	1571.13153846154	3977.54819863681
	113.46999	126.94542	0.30258664	488.251615384615	1302.00430769231			244.3331	471.24782	0.618565620253165	1573.93538461538	3984.64654333009
	113.30342	126.72062	0.302142453333333	487.387	1299.69866666667			244.49982	472.21765	0.618987265822785	1576.64396153846	3991.50370009737
	113.13686	126.4938	0.301698293333333	486.514615384615	1297.37230769231			244.66638	473.08198	0.619409367088608	1579.38715384615	3998.44849074976
	112.96952	126.22839	0.301252053333333	485.493807692308	1294.65015384615			244.83341	473.87576	0.619831797468354	1582.3135	4005.85696202532
	112.80311	125.95607	0.300808293333333	484.446423076923	1291.85712820513			244.99997	472.19336	0.62025346835443	1585.18380769231	4013.12356377799
	112.63639	125.66476	0.300363706666667	483.326	1288.86933333333			245.167	473.08385	0.620674379746835	1588.11430769231	4020.54255111977
	112.47108	125.40768	0.29992288	482.337230769231	1286.23261538462			245.33357	474.41798	0.621096835443038	1590.70538461538	4027.10223953262
	112.30326	125.16363	0.29947536	481.398576923077	1283.72953846154			245.49919	475.45606	0.62151653164557	1592.99957692308	4032.91032132425
	112.13686	124.89567	0.299031626666667	480.367961538461	1280.98123076923			245.6667	476.41629	0.621942556962025	1595.86623076923	4040.1676728335
	111.97014	124.65646	0.29858704	479.447923076923	1278.52779487179			245.83293	477.26944	0.622362278481013	1598.81630769231	4047.63622200584
	111.80358	124.47035	0.29814288	478.732115384615	1276.61897435897			245.99981	478.08483	0.622785139240506	1601.71915384615	4054.98519961052
	111.63608	124.19611	0.297696213333333	477.677346153846	1273.80625641026			246.16621	478.70705	0.623206025316456	1604.51403846154	4062.06085686465
	111.46983	123.98101	0.29725288	476.850038461538	1271.6001025641			246.33326	476.50123	0.623628886075949	1606.98419230769	4068.31441090555
	111.30343	123.6964	0.296809146666667	475.755384615385	1268.68102564103			246.49982	478.14479	0.624051772151899	1609.54034615385	4074.78568646543
	111.13624	123.45823	0.296363306666667	474.839346153846	1266.23825641026			246.66654	479.31522	0.624473037974684	1612.21680769231	4081.56153846154
	110.96998	123.23678	0.295919946666667	473.987615384615	1263.96697435897			246.83294	480.29885	0.624895088607595	1615.26042307692	4089.26689386563
	110.80311	122.98412	0.29547496	473.015846153846	1261.37558974359			246.99919	481.20025	0.625316	1618.39092307692	4097.19221032132
	110.63702	122.72423	0.295032053333333	472.016269230769	1258.71005128205			247.16607	482.01826	0.625736886075949	1621.49953846154	4105.06212268744
	110.46968	122.52028	0.294585813333333	471.231846153846	1256.61825641026			247.33326	479.51776	0.626160936708861	1624.34246153846	4112.2593962999
	110.30327	122.25081	0.294142053333333	470.195423076923	1253.85446153846			247.49981	481.24287	0.626581797468354	1626.84984615385	4118.60720545277
	110.13639	122.02359	0.29369704	469.3215	1251.524			247.66654	482.53247	0.62700346835443	1629.40415384615	4125.07380720545
	109.97014	121.71348	0.293253706666667	468.128769230769	1248.34338461538			247.83373	483.56435	0.627426734177215	1632.43057692308	4132.73563777994
	109.80311	121.46435	0.292808293333333	467.170576923077	1245.78820512821			247.9995	484.48846	0.627846430379747	1635.56269230769	4140.66504381694
	109.6367	121.24421	0.292364533333333	466.323884615385	1243.53035897436			248.16638	485.36485	0.628270911392405	1638.71084615385	4148.63505355404
	109.4703	121.00472	0.2919208	465.402769230769	1241.07405128205			248.33325	486.17333	0.628691012658228	1641.71765384615	4156.24722492697
	109.30358	120.80707	0.291476213333333	464.642576923077	1239.04687179487			248.49966	484.07742	0.629113443037975	1644.72026923077	4163.84878286271
	109.13686	120.554	0.291031626666667	463.669230769231	1236.45128205128			248.66638	485.14253	0.629534759493671	1647.64157692308	4171.24449853944
	108.96999	120.28527	0.29058664	462.635653846154	1233.69507692308			248.8334	486.4786	0.629957974683544	1650.10646153846	4177.4847127556
	108.80311	120.05731	0.290141626666667	461.758884615385	1231.35702564103			248.99934	487.53297	0.630379291139241	1652.51734615385	4183.588218111
	108.63655	119.77805	0.289697466666667	460.684807692308	1228.49282051282			249.16653	488.46409	0.630802151898734	1655.69107692308	4191.62297955209
	108.4703	119.58005	0.289254133333333	459.923269230769	1226.46205128205			249.33356	489.29152	0.631224202531646	1658.70638461538	4199.25666991237
	108.30358	119.33382	0.288809546666667	458.976230769231	1223.93661538462			249.49998	488.30944	0.631647898734177	1661.65815384615	4206.72950340798
	108.13671	119.06207	0.28836456	457.931038461538	1221.14943589744			249.66715	488.48426	0.632067164556962	1664.61157692308	4214.20652385589
	107.96952	118.7837	0.28791872	456.860384615385	1218.29435897436			249.83169	489.84975	0.632489265822785	1667.54365384615	4221.62950340798
	107.80374	118.60982	0.28747664	456.191615384615	1216.51097435897			249.99982	490.9766	0.632910151898734	1670.67096153846	4229.54673807205
	107.63655	118.38844	0.2870308	455.340153846154	1214.24041025641			250.16665	491.95838	0.633332936708861	1674.00515384615	4237.98773125609
	107.47014	118.13682	0.28658704	454.372384615385	1211.65969230769			250.3334	492.84661	0.633754987341772	1677.12326923077	4245.88169425511
	107.30374	117.84799	0.286143306666667	453.2615	1208.69733333333			250.49996	493.69407	0.634175544303797	1680.21046153846	4253.69737098345
	107.13733	117.61511	0.285699546666667	452.365807692308	1206.30882051282			250.6665	494.29268	0.634598734177215	1683.23057692308	4261.34323271665
	106.96983	117.38974	0.28525288	451.499	1203.99733333333			250.83306	492.16208	0.635020405063291	1686.14088461538	4268.71110029211
	106.80311	117.16486	0.284808293333333	450.634076923077	1201.69087179487			250.99978	493.77638	0.635442936708861	1689.19988461538	4276.45540408958
	106.63702	116.96543	0.284365386666667	449.867038461538	1199.64543589744			251.16619	494.99142	0.635866582278481	1692.26584615385	4284.21733203505
	106.47046	116.70056	0.283921226666667	448.848307692308	1196.92882051282			251.33339	496.02422	0.636286683544304	1695.27884615385	4291.84518013632
	106.30342	116.44031	0.283475786666667	447.847346153846	1194.25958974359			251.49947	496.93841	0.636705569620253	1698.31707692308	4299.53690360273
	106.13639	116.23767	0.283030373333333	447.067961538461	1192.18123076923			251.66604	497.76727	0.637131620253164	1701.08973076923	4306.55628042843
	105.97061	116.00495	0.282588293333333	446.172884615385	1189.79435897436			251.83293	497.96557	0.637552481012658	1704.21165384615	4314.45988315482
	105.80311	115.7527	0.282141626666667	445.202692307692	1187.20717948718			251.99994	496.12072	0.637976962025317	1707.23888461538	4322.12375851996
	105.63686	115.5251	0.281698293333333	444.327307692308	1184.87282051282			252.16684	497.78062	0.638395848101266	1710.35607692308	4330.01538461539
	105.46983	115.23414	0.28125288	443.208230769231	1181.88861538462			252.33307	499.006	0.638816708860759	1713.34573076923	4337.5841285297
	105.30342	115.03218	0.28080912	442.431461538462	1179.81723076923			252.4665	499.86127	0.639241189873418	1716.37088461538	4345.24274586173
	105.13577	114.77485	0.280362053333333	441.441730769231	1177.17794871795			252.4665	453.33266	0.639662481012658	1719.32430769231	4352.71976630964
	104.9703	114.5367	0.2799208	440.525769230769	1174.73538461538			252.32306	451.02862	0.640086126582278	1722.49857692308	4360.7558909445
	104.80389	114.32163	0.27947704	439.698576923077	1172.52953846154			252.1404	447.01263	0.64050382278481	1725.86453846154	4369.27731256086
	104.63702	114.0677	0.279032053333333	438.721923076923	1169.92512820513			251.96791	443.66899	0.64092670886076	1729.03938461538	4377.31489776047
	104.47014	113.82002	0.27858704	437.769307692308	1167.38482051282			251.80012	440.65297	0.641349139240506	1732.15853846154	4385.21148977605
	104.30296	113.60592	0.278141226666667	436.945846153846	1165.18892307692			251.63275	437.79936	0.641772025316456	1735.32092307692	4393.21752677702
	104.13686	113.38457	0.277698293333333	436.0945	1162.91866666667			251.46651	435.11447	0.642194860759494	1738.62084615385	4401.5717624148
	103.96998	113.12807	0.27725328	435.107961538461	1160.2878974359			251.30042	432.51985	0.642615417721519	1741.9195	4409.92278481013
	103.80327	112.92686	0.27680872	434.334076923077	1158.22420512821			251.13291	429.99816	0.643035873417722	1745.33576923077	4418.57156767283
	103.63623	112.67161	0.27636328	433.352346153846	1155.60625641026			250.96637	427.57663	0.643460734177215	1748.77034615385	4427.26669912366
	103.46952	112.41072	0.27591872	432.348923076923	1152.93046153846			250.79948	425.22296	0.643882430379747	1751.97742307692	4435.3858812074
	103.30374	112.1657	0.27547664	431.406538461538	1150.41743589744			250.63261	422.92508	0.644305620253165	1754.99742307692	4443.03145082765
	103.13686	111.92778	0.275031626666667	430.491461538462	1147.97723076923			250.46808	420.70511	0.644723746835443	1757.95430769231	4450.51723466407
	102.97015	111.68692	0.274587066666667	429.565076923077	1145.50687179487			250.30041	418.49625	0.645143848101266	1761.41034615385	4459.26669912366
	102.80342	111.4536	0.274142453333333	428.667692307692	1143.11384615385			250.13277	416.34721	0.645569898734177	1764.88492307692	4468.06309639727
	102.63639	111.2528	0.27369704	427.895384615385	1141.05435897436			249.96607	414.24888	0.645992734177215	1768.05992307692	4476.10107108082
	102.47077	111.03935	0.273255386666667	427.074423076923	1138.86512820513			249.79965	412.202	0.646414784810127	1770.98076923077	4483.49561830574
	102.30295	110.82067	0.272807866666667	426.233346153846	1136.62225641026			249.63513	410.23946	0.64683329113924	1774.15126923077	4491.52220058423
	102.13701	110.56462	0.27236536	425.248538461538	1133.9961025641			249.46575	408.22199	0.647254607594937	1777.54219230769	4500.10681596884
	101.96983	110.30694	0.271919546666667	424.257461538462	1131.35323076923			249.29997	406.28955	0.647678632911392	1780.91765384615	4508.65228821811
	101.80342	110.06854	0.271475786666667	423.340538461538	1128.9081025641			249.1331	404.38363	0.648100759493671	1784.36315384615	4517.37507302824
	101.63733	109.81648	0.27103288	422.371076923077	1126.32287179487			248.96653	402.53669	0.648522455696202	1787.72269230769	4525.88023369036
	101.47014	109.61898	0.27058704	421.611461538462	1124.29723076923			248.80013	400.70915	0.648944050632911	1790.99269230769	4534.15871470302
	101.30342	109.37364	0.270142453333333	420.667846153846	1121.78092307692			248.63341	398.88707	0.649365746835443	1794.50661538462	4543.0547224927
	101.13671	109.15026	0.269697893333333	419.808692307692	1119.48984615385			248.46622	397.10885	0.649788632911392	1797.86980769231	4551.56913339825
	100.9703	108.91596	0.269254133333333	418.907538461538	1117.08676923077			248.29982	395.37412	0.650211063291139	1801.10792307692	4559.76689386563
	100.80373	108.6801	0.268809946666667	418.000384615385	1114.66769230769			248.13309	393.6505	0.65063435443038	1804.57396153846	4568.54167478092
	100.63686	108.42092	0.26836496	417.003538461538	1112.00943589744			247.96653	391.94849	0.651054810126582	1808.03011538462	4577.29143135346
	100.46983	108.21485	0.267919546666667	416.210961538462	1109.8958974359			247.8009	390.26931	0.65147453164557	1811.51526923077	4586.11460564752
	100.30327	107.98136	0.267475386666667	415.312923076923	1107.50112820513			247.63279	388.60932	0.65189817721519	1814.83753846154	4594.52541382668
	100.13655	107.73638	0.2670308	414.370692307692	1104.98851282051			247.46668	386.97854	0.652320253164557	1818.06269230769	4602.69036027264
	99.97045	107.46962	0.266587866666667	413.344692307692	1102.25251282051			247.29982	385.36334	0.652742379746835	1821.39473076923	4611.1259006816
	99.80296	107.21672	0.266141226666667	412.372	1099.65866666667			247.13326	383.78444	0.653162860759494	1824.83965384615	4619.84722492697
	99.63749	107.04038	0.265699973333333	411.693769230769	1097.85005128205			246.96591	382.20555	0.653584556962025	1828.176	4628.29367088608
	99.47045	106.81575	0.265254533333333	410.829807692308	1095.54615384615			246.79981	380.65577	0.654006987341772	1831.18180769231	4635.90331061344
	99.3028	106.60007	0.264807466666667	410.000269230769	1093.33405128205			246.63325	379.12509	0.654430632911392	1834.32926923077	4643.87156767283
	99.13717	106.36086	0.264365786666667	409.080230769231	1090.88061538462			246.46638	377.62046	0.654851949367089	1837.97719230769	4653.10681596884
	98.9703	106.12308	0.2639208	408.165692307692	1088.44184615385			246.29965	376.12274	0.655275594936709	1841.71246153846	4662.56319376826
	98.80374	105.90065	0.26347664	407.310192307692	1086.16051282051			246.13279	374.64783	0.655694860759494	1845.16492307692	4671.30360272639
	98.6367	105.68781	0.2630312	406.491576923077	1083.97753846154			245.96669	373.17848	0.656115417721519	1848.43780769231	4679.5893865628
	98.46967	105.43822	0.262585786666667	405.531615384615	1081.41764102564			245.7995	371.74043	0.656539797468354	1851.38753846154	4687.0570593963
	98.30389	105.18734	0.262143706666667	404.566692307692	1078.84451282051			245.63295	370.31797	0.656963063291139	1854.73219230769	4695.52453748783
	98.13655	104.95126	0.261697466666667	403.658692307692	1076.42317948718			245.46622	368.91037	0.657384	1858.156	4704.19240506329
	97.96999	104.73388	0.261253306666667	402.822615384615	1074.19364102564			245.30122	367.51789	0.65780364556962	1861.8665	4713.58607594937
	97.80373	104.51595	0.260809946666667	401.984423076923	1071.95846153846			245.13356	366.14004	0.658228126582278	1865.52876923077	4722.8576436222
	97.63624	104.25891	0.260363306666667	400.995807692308	1069.32215384615			244.96669	364.77235	0.65865017721519	1868.99703846154	4731.63807205453
	97.46967	104.00023	0.25991912	400.000884615385	1066.66902564103			244.79951	363.4246	0.659071873417722	1872.4305	4740.33037974684
	97.30296	103.77649	0.25947456	399.140346153846	1064.37425641026			244.63326	362.11085	0.659493544303797	1875.70992307692	4748.63271665044
	97.13796	103.51752	0.25903456	398.144307692308	1061.71815384615			244.46622	360.78554	0.659914784810127	1879.11976923077	4757.26523855891
	96.97014	103.34665	0.25858704	397.487115384615	1059.96564102564			244.29981	359.48318	0.660336481012658	1882.72034615385	4766.38062317429
	96.80311	103.09993	0.258141626666667	396.538192307692	1057.43517948718			244.13294	358.18976	0.660758987341772	1886.42442307692	4775.75803310613
	96.63717	102.8723	0.25769912	395.662692307692	1055.10051282051			243.96637	356.92841	0.661180658227848	1889.95119230769	4784.68656280429
	96.4703	102.62095	0.257254133333333	394.695961538462	1052.52256410256			243.80013	355.66732	0.661603924050633	1893.40503846154	4793.43047711782
	96.30343	102.38615	0.256809146666667	393.792884615385	1050.11435897436			243.63309	354.41095	0.662024025316456	1896.85788461538	4802.17185978578
	96.13655	102.15445	0.256364133333333	392.901730769231	1047.73794871795			243.46623	353.15892	0.662446481012658	1900.38407692308	4811.09892891918
	95.96999	101.9109	0.255919973333333	391.965	1045.24			243.29935	351.93992	0.66286853164557	1903.93957692308	4820.10019474197
	95.80327	101.6755	0.255475386666667	391.059615384615	1042.82564102564			243.1331	350.72523	0.663290607594937	1907.43403846154	4828.94693281402
	95.6367	101.44752	0.2550312	390.182769230769	1040.48738461538			242.96607	349.52497	0.663713873417722	1910.97476923077	4837.91080817916
	95.46983	101.2581	0.254586213333333	389.454230769231	1038.54461538462			242.80028	348.3277	0.664132	1914.47907692308	4846.78247322298
	95.30389	101.02072	0.254143706666667	388.541230769231	1036.10994871795			242.63325	347.15185	0.66455564556962	1918.13476923077	4856.03739045764
	95.13686	100.77798	0.253698293333333	387.607615384615	1033.62030769231			242.46685	345.97886	0.664978911392405	1921.64607692308	4864.92677702045
	94.9703	100.53895	0.253254133333333	386.688269230769	1031.16871794872			242.29918	344.80539	0.665400151898734	1925.03930769231	4873.51723466407
	94.80295	100.3093	0.252807866666667	385.805	1028.81333333333			242.13295	343.66712	0.665823037974683	1928.78934615385	4883.01100292113
	94.63671	100.07641	0.25236456	384.909269230769	1026.42471794872			241.96747	342.54727	0.666243518987342	1932.45180769231	4892.28305744888
	94.46999	99.87196	0.251919973333333	384.122923076923	1024.32779487179			241.7995	341.39612	0.666666025316456	1936.10580769231	4901.53369036027
	94.30311	99.62299	0.25147496	383.165346153846	1021.77425641026			241.6331	340.27544	0.667088835443038	1939.77769230769	4910.82960077897
	94.13702	99.41585	0.251032053333333	382.368653846154	1019.64974358974			241.46654	339.18157	0.667508936708861	1943.0775	4919.1835443038
	93.97014	99.19139	0.25058704	381.505346153846	1017.34758974359			241.30012	338.07769	0.66793146835443	1946.52423076923	4927.90944498539
	93.80342	98.95857	0.250142453333333	380.609884615385	1014.95969230769			241.13372	336.98538	0.668353139240506	1950.14796153846	4937.08344693281
	93.63608	98.73905	0.249696213333333	379.765576923077	1012.70820512821			240.96653	335.89625	0.668775949367089	1953.879	4946.52911392405
	93.46983	98.5274	0.24925288	378.951538461538	1010.53743589744			240.79904	334.83413	0.668995518987342	1955.70884615385	4951.16163583252
	93.30405	98.30275	0.2488108	378.0875	1008.23333333333			240.63341	333.77594	0.668995898734177	1850.30069230769	4684.30555014606
	93.13671	98.06969	0.24836456	377.191115384615	1005.84297435897			240.46654	332.7195	0.668631164556962	1840.89769230769	4660.50048685492
	92.96983	97.82556	0.247919546666667	376.252153846154	1003.33907692308			240.2992	331.66379	0.668164455696203	1824.78473076923	4619.70817916261
	92.80343	97.57845	0.247475813333333	375.301730769231	1000.80461538462			240.13357	330.62896	0.667733265822785	1811.37792307692	4585.76689386563
	92.63624	97.33022	0.247029973333333	374.347	998.258666666667			239.96684	329.60474	0.667309240506329	1799.15119230769	4554.81314508277
	92.47077	97.11794	0.24658872	373.530538461538	996.081435897436			239.80013	328.57978	0.666888303797468	1787.56703846154	4525.48617332035
	92.30311	96.88487	0.246141626666667	372.634115384615	993.690974358974			239.6331	327.57798	0.666462683544304	1776.30107692308	4496.96475170399
	92.13655	96.68602	0.245697466666667	371.869307692308	991.651487179487			239.46607	326.56625	0.666040632911392	1765.58757692308	4469.84196689387
	91.97046	96.44301	0.24525456	370.934653846154	989.159076923077			239.29997	325.57258	0.665620151898734	1755.23219230769	4443.62580331061
	91.80358	96.23379	0.244809546666667	370.129961538462	987.013230769231			239.13325	324.58821	0.665198481012658	1745.13976923077	4418.07536514119
	91.63686	95.98934	0.24436496	369.189769230769	984.506051282051			238.96763	323.62384	0.664777164556962	1735.30842307692	4393.1858812074
	91.46983	95.7745	0.243919546666667	368.363461538462	982.302564102564			238.79997	322.64417	0.664353139240506	1725.80457692308	4369.12551119766
	91.30374	95.49454	0.24347664	367.286692307692	979.43117948718			238.63295	321.66821	0.663931012658228	1716.46807692308	4345.4888023369
	91.13671	95.26356	0.243031226666667	366.398307692308	977.062153846154			238.46653	320.71936	0.66351053164557	1707.38215384615	4322.4864654333
	90.96983	95.0873	0.242586213333333	365.720384615385	975.254358974359			238.29919	319.76846	0.663089670886076	1698.43538461538	4299.83641674781
	90.80342	94.85491	0.242142453333333	364.826576923077	972.870871794872			238.13342	318.82516	0.662666025316456	1689.73080769231	4277.79951314508
	90.63702	94.6269	0.24169872	363.949615384615	970.532307692308			237.96637	317.8938	0.66224435443038	1681.20584615385	4256.21733203505
	90.46936	94.38998	0.241251626666667	363.038384615385	968.102358974359			237.7992	316.9609	0.661821088607595	1672.74923076923	4234.80817916261
	90.30358	94.14647	0.240809546666667	362.101807692308	965.60482051282			237.63372	316.05256	0.661399772151899	1664.61053846154	4214.20389483934
	90.13686	93.92682	0.24036496	361.257	963.352			237.46763	315.14299	0.660978075949367	1656.5975	4193.91772151899
	89.9703	93.71808	0.2399208	360.454153846154	961.211076923077			237.29981	314.21706	0.660558	1648.67823076923	4173.86893865628
	89.80249	93.53123	0.239473306666667	359.7355	959.294666666667			237.1331	313.32293	0.660134784810127	1640.82403846154	4153.98490749757
	89.63655	93.28938	0.2390308	358.805307692308	956.814153846154			236.967	312.42648	0.659713493670886	1633.16634615385	4134.59834469328
	89.47077	93.05926	0.23858872	357.920230769231	954.453948717949			236.79982	311.53274	0.659290607594937	1625.61557692308	4115.48247322298
	89.30374	92.81798	0.238143306666667	356.992230769231	951.979282051282			236.63309	310.64692	0.658870962025316	1618.18565384615	4096.67254138267
	89.1367	92.58302	0.237697866666667	356.088538461538	949.569435897436			236.467	309.77541	0.658446860759494	1610.76980769231	4077.8982473223
	88.97014	92.31404	0.237253706666667	355.054	946.810666666667			236.29981	308.90658	0.658023215189873	1603.58226923077	4059.70194741967
	88.80358	92.06387	0.236809546666667	354.091807692308	944.24482051282			236.13341	308.03537	0.657603113924051	1596.41103846154	4041.54693281402
	88.63639	91.84215	0.236363706666667	353.239038461538	941.970769230769			235.9667	307.1743	0.657181417721519	1589.41942307692	4023.84664070107
	88.47015	91.65006	0.2359204	352.500230769231	940.000615384615			235.79919	306.32168	0.656760556962025	1582.48657692308	4006.29513145083
	88.30327	91.4564	0.235475386666667	351.755384615385	938.014358974359			235.6334	305.47997	0.656335341772152	1575.58515384615	3988.82317429406
	88.13655	91.23691	0.2350308	350.911192307692	935.763179487179			235.46669	304.62867	0.655914405063291	1568.83346153846	3971.73028237585
	87.96936	91.0041	0.23458496	350.015769230769	933.375384615385			235.29966	303.7971	0.655495518987342	1562.18523076923	3954.89931840312
	87.80342	90.78567	0.234142453333333	349.175653846154	931.135076923077			235.13278	302.97014	0.655071493670886	1555.59046153846	3938.20370009737
	87.63733	90.51745	0.233699546666667	348.144038461538	928.384102564102			234.96701	302.14816	0.65465017721519	1549.1105	3921.79873417722
	87.47014	90.28142	0.233253706666667	347.236230769231	925.963282051282			234.80044	301.31957	0.654227746835443	1542.68330769231	3905.52736124635
	87.30295	90.05672	0.232807866666667	346.372	923.658666666667			234.63279	300.50921	0.653805240506329	1536.27934615385	3889.31480038948
	87.13671	89.83777	0.23236456	345.529884615385	921.413025641026			234.46622	299.70881	0.653385139240506	1530.04526923077	3873.5323271665
	86.96999	89.60494	0.231919973333333	344.634384615385	919.025025641026			234.30075	298.91139	0.652962329113924	1523.86415384615	3857.88393378773
	86.80405	89.35856	0.231477466666667	343.686769230769	916.498051282051			234.13247	298.0966	0.652541012658228	1517.77038461538	3842.45666991237
	86.63655	89.18241	0.2310308	343.009269230769	914.691384615385			233.96669	297.31715	0.652117746835443	1511.678	3827.0329113924
	86.47014	88.95531	0.23058704	342.135807692308	912.362153846154			233.79967	296.52777	0.651696430379747	1505.76611538462	3812.06611489776
	86.30358	88.70443	0.23014288	341.170884615385	909.789025641026			233.63341	295.748	0.651274835443038	1499.81173076923	3796.99172346641
	86.13655	88.47813	0.229697466666667	340.3005	907.468			233.46668	294.97543	0.650852683544304	1494.00176923077	3782.2829600779
	85.97045	88.23156	0.229254533333333	339.352153846154	904.939076923077			233.29934	294.20626	0.650431012658228	1488.22584615385	3767.66037000974
	85.80327	87.98028	0.22880872	338.385692307692	902.361846153846			233.13263	293.4387	0.650006987341772	1482.48592307692	3753.12891918208
	85.63671	87.77598	0.22836456	337.599923076923	900.266461538462			232.96638	292.66766	0.64958529113924	1476.85442307692	3738.87195715677
	85.46952	87.54495	0.22791872	336.711346153846	897.896923076923			232.80029	291.91735	0.649165189873418	1471.25765384615	3724.7029211295
	85.30343	87.35158	0.227475813333333	335.967615384615	895.913641025641			232.63294	291.16866	0.648741544303797	1465.76026923077	3710.78549172347
	85.13686	87.11766	0.227031626666667	335.067923076923	893.514461538462			232.46716	290.42253	0.648320253164557	1460.32630769231	3697.02862706913
	84.97015	86.87524	0.226587066666667	334.135538461538	891.028102564103			232.29982	289.666	0.647899772151899	1454.92265384615	3683.34849074976
	84.80327	86.63274	0.226142053333333	333.202846153846	888.540923076923			232.13325	288.93173	0.64747853164557	1449.52592307692	3669.6858812074
	84.63686	86.42631	0.225698293333333	332.408884615385	886.423692307692			231.96623	288.19823	0.647056405063291	1444.19257692308	3656.18373904576
	84.46952	86.17951	0.225252053333333	331.459653846154	883.89241025641			231.79935	287.46748	0.646632759493671	1438.95265384615	3642.91811100292
	84.30421	85.95634	0.224811226666667	330.601307692308	881.603487179487			231.63295	286.74006	0.646212278481013	1433.81161538462	3629.90282375852
	84.13655	85.75783	0.224364133333333	329.837807692308	879.567487179487			231.46638	286.01864	0.645788632911392	1428.61365384615	3616.74342745862
	83.96983	85.50966	0.223919546666667	328.883307692308	877.022153846154			231.30028	285.30434	0.645366202531646	1423.58161538462	3604.0040895813
	83.80311	85.29142	0.22347496	328.043923076923	874.783794871795			231.13342	284.587	0.64494564556962	1418.50115384615	3591.14216163583
	83.63671	85.05058	0.223031226666667	327.117615384615	872.313641025641			230.96623	283.87111	0.644522455696202	1413.52015384615	3578.53203505355
	83.47061	84.82052	0.222588293333333	326.232769230769	869.954051282051			230.7995	283.17094	0.644103113924051	1408.60584615385	3566.09074975657
	83.30327	84.56135	0.222142053333333	325.235961538462	867.295897435897			230.63278	282.47485	0.643677873417722	1403.67584615385	3553.60973709834
	83.13639	84.35769	0.22169704	324.452653846154	865.207076923077			230.46638	281.76963	0.643257012658228	1398.84707692308	3541.38500486855
	82.96999	84.12633	0.221253306666667	323.562807692308	862.834153846154			230.29982	281.08269	0.642836101265823	1393.96180769231	3529.01723466407
	82.80326	83.95074	0.220808693333333	322.887461538462	861.033230769231			230.13279	280.39426	0.642413265822785	1389.22953846154	3517.03680623174
	82.63686	83.69791	0.22036496	321.915038461538	858.440102564103			229.96762	279.71289	0.641991594936709	1384.52534615385	3505.12745861733
	82.4703	83.45785	0.2199208	320.991730769231	855.977948717949			229.79982	279.02415	0.641569898734177	1379.81015384615	3493.19026290165
	82.30311	83.21367	0.21947496	320.052576923077	853.473538461538			229.63309	278.33956	0.641148227848101	1375.14334615385	3481.37555988315
	82.13655	82.99667	0.2190308	319.217961538462	851.247897435897			229.46638	277.67903	0.640727746835443	1370.53373076923	3469.70564751704
	81.96983	82.77446	0.218586213333333	318.363307692308	848.968820512821			229.30029	277.00612	0.64030364556962	1365.94761538462	3458.09522882181
	81.80452	82.55424	0.218145386666667	317.516307692308	846.710153846154			229.1331	276.3378	0.639881974683544	1361.45030769231	3446.70963972736
	81.63655	82.31905	0.217697466666667	316.611730769231	844.297948717949			228.96545	275.67956	0.639459518987342	1356.9215	3435.24430379747
	81.47061	82.10138	0.21725496	315.774538461538	842.065435897436			228.79951	275.01804	0.63903746835443	1352.52980769231	3424.12609542356
	81.30343	81.8787	0.216809146666667	314.918076923077	839.781538461538			228.63325	274.36993	0.638616987341772	1348.11011538462	3412.93700097371
	81.1367	81.64646	0.216364533333333	314.024846153846	837.39958974359			228.467	273.72015	0.638193265822785	1343.71930769231	3401.82103213242
	80.97046	81.40889	0.215921226666667	313.111115384615	834.962974358974			228.2995	273.07123	0.637773240506329	1339.40326923077	3390.89435248296
	80.80311	81.15662	0.21547496	312.140846153846	832.37558974359			228.13201	272.43292	0.637349518987342	1335.05715384615	3379.89152872444
	80.63686	80.93827	0.215031626666667	311.301038461538	830.136102564103			227.96622	271.78073	0.636927088607595	1330.78726923077	3369.08169425511
	80.46936	80.67749	0.21458496	310.298038461538	827.461435897436			227.80028	271.1463	0.636506987341772	1326.52430769231	3358.2893865628
	80.30327	80.45182	0.214142053333333	309.430076923077	825.146871794872			227.63325	270.52069	0.636086506329114	1322.37730769231	3347.79065238559
	80.13671	80.24544	0.213697893333333	308.636307692308	823.030153846154			227.46654	269.88867	0.635661291139241	1318.195	3337.20253164557
	79.97046	80.03564	0.21325456	307.829384615385	820.878358974359			227.29903	269.25987	0.63524035443038	1314.04561538462	3326.69776046738
	79.80311	79.78895	0.212808293333333	306.880576923077	818.348205128205			227.1331	268.63122	0.634819113924051	1309.92392307692	3316.26309639727
	79.63671	79.58197	0.21236456	306.0845	816.225333333333			226.96607	268.01032	0.634397063291139	1305.85788461538	3305.96932814021
	79.46999	79.35116	0.211919973333333	305.196769230769	813.858051282051			226.79982	267.40393	0.633973341772152	1301.81657692308	3295.73816942551
	79.30358	79.08624	0.211476213333333	304.177846153846	811.140923076923			226.63404	266.78696	0.633553696202532	1297.83784615385	3285.66543330088
	79.13671	78.86236	0.211031226666667	303.316769230769	808.844717948718			226.46543	266.16415	0.633131620253164	1293.86484615385	3275.60720545277
	78.9703	78.6465	0.210587466666667	302.486538461538	806.630769230769			226.29951	265.56066	0.632708405063291	1289.90538461538	3265.58325219085
	78.80327	78.4094	0.210142053333333	301.574615384615	804.198974358974			226.13341	264.95421	0.632288303797468	1286.00826923077	3255.71713729309
	78.63624	78.14958	0.20969664	300.575307692308	801.534153846154			225.96684	264.35757	0.631865037974684	1282.09407692308	3245.80778967868
	78.47014	77.91612	0.209253706666667	299.677384615385	799.139692307692			225.79935	263.75756	0.631444126582279	1278.23546153846	3236.03914313535
	78.30343	77.69865	0.208809146666667	298.840961538462	796.909230769231			225.63325	263.16267	0.631020126582278	1274.41561538462	3226.36864654333
	78.13655	77.46975	0.208364133333333	297.960576923077	794.561538461539			225.46622	262.56707	0.630598025316456	1270.58807692308	3216.67867575462
	77.96983	77.2387	0.207919546666667	297.071923076923	792.191794871795			225.29997	261.97669	0.630176734177215	1266.79711538462	3207.08130477118
	77.80327	77.06076	0.207475386666667	296.387538461538	790.366769230769			225.13357	261.39805	0.629755063291139	1263.0825	3197.67721518987
	77.63639	76.8248	0.207030373333333	295.48	787.946666666667			224.96685	260.82057	0.629331797468354	1259.34926923077	3188.22599805258
	77.46983	76.60022	0.206586213333333	294.616230769231	785.643282051282			224.80012	260.23048	0.628911316455696	1255.67007692308	3178.91158714703
	77.30311	76.33299	0.206141626666667	293.588423076923	782.902461538461			224.6331	259.65318	0.628490050632911	1251.98753846154	3169.58870496592
	77.13717	76.09332	0.20569912	292.666615384615	780.444307692308			224.46591	259.08267	0.628069544303797	1248.37857692308	3160.45209347614
	76.96999	75.87469	0.205253306666667	291.825730769231	778.201948717949			224.30028	258.51324	0.627644303797468	1244.71369230769	3151.17390457644
	76.80264	75.67614	0.20480704	291.062076923077	776.165538461539			224.13294	257.94703	0.62722382278481	1241.12538461538	3142.08958130477
	76.63701	75.44985	0.20436536	290.191730769231	773.844615384615			223.96591	257.38031	0.62680253164557	1237.55026923077	3133.03865628043
	76.47061	75.21185	0.203921626666667	289.276346153846	771.40358974359			223.79997	256.82342	0.626379291139241	1234.01203846154	3124.08111002921
	76.30342	74.95392	0.203475786666667	288.284307692308	768.758153846154			223.63389	256.2618	0.625957594936709	1230.51369230769	3115.22453748783
	76.13624	74.68056	0.203029973333333	287.232923076923	765.954461538461			223.46669	255.70399	0.625534759493671	1226.98223076923	3106.2841285297
	75.96999	74.43304	0.20258664	286.280923076923	763.415794871795			223.29904	255.15062	0.625114227848101	1223.52642307692	3097.53524829601
	75.80326	74.22981	0.202142026666667	285.499269230769	761.331384615385			223.13341	254.59725	0.624691392405063	1220.08323076923	3088.81830574489
	75.63702	74.0248	0.20169872	284.710769230769	759.228717948718			222.96622	254.04796	0.624270481012658	1216.65930769231	3080.15014605648
	75.46983	73.78098	0.20125288	283.773	756.728			222.80043	253.50395	0.62384764556962	1213.23488461538	3071.48072054528
	75.30389	73.54736	0.200810373333333	282.874461538462	754.331897435897			222.63309	252.97004	0.623425949367089	1209.87134615385	3062.96543330088
	75.13624	73.27729	0.200363306666667	281.835730769231	751.561948717949			222.46638	252.4271	0.623002683544304	1206.51092307692	3054.45803310613
	74.97014	73.04008	0.199920373333333	280.923384615385	749.129025641026			222.30107	251.88217	0.622581797468355	1203.18426923077	3046.03612463486
	74.80311	72.80945	0.19947496	280.036346153846	746.76358974359			222.13373	251.35249	0.622160151898734	1199.86030769231	3037.62103213242
	74.63702	72.57427	0.199032053333333	279.131807692308	744.351487179487			221.96622	250.81718	0.62173964556962	1196.62273076923	3029.42463485881
	74.46921	72.36809	0.19858456	278.338807692308	742.23682051282			221.79997	250.28285	0.621314405063291	1193.28876923077	3020.98422590068
	74.3028	72.16366	0.1981408	277.552538461538	740.140102564103			221.6334	249.75385	0.620894708860759	1190.06188461538	3012.81489776047
	74.13717	71.95013	0.19769912	276.731269230769	737.950051282051			221.46654	249.22816	0.620472253164557	1186.81480769231	3004.59444985394
	73.9703	71.71936	0.197254133333333	275.843692307692	735.583179487179			221.29966	248.70712	0.62005017721519	1183.62684615385	2996.52366114898
	73.80358	71.4931	0.196809546666667	274.973461538462	733.262564102564			221.13293	248.18447	0.619628506329114	1180.44811538462	2988.47624148004
	73.63639	71.23041	0.196363706666667	273.963115384615	730.568307692308			220.96638	247.66682	0.619205240506329	1177.25869230769	2980.4017526777
	73.47046	70.96858	0.195921226666667	272.956076923077	727.882871794872			220.79951	247.15133	0.618783949367089	1174.10926923077	2972.42852969815
	73.30342	70.7037	0.195475786666667	271.937307692308	725.166153846154			220.6334	246.63164	0.618361063291139	1171.00615384615	2964.57254138267
	73.13686	70.47959	0.195031626666667	271.075346153846	722.86758974359			220.46623	246.11931	0.617941772151899	1167.90453846154	2956.72035053554
	72.96952	70.23806	0.194585386666667	270.146384615385	720.390358974359			220.30029	245.61001	0.617518126582278	1164.81780769231	2948.90584225901
	72.80295	70.06298	0.1941412	269.473	718.594666666667			220.13341	245.10463	0.61709564556962	1161.74073076923	2941.11577409932
	72.6364	69.82226	0.193697066666667	268.547153846154	716.125743589744			219.96701	244.6049	0.616675164556962	1158.70696153846	2933.43534566699
	72.47014	69.58585	0.193253706666667	267.637884615385	713.701025641026			219.80076	244.09181	0.616252303797468	1155.64796153846	2925.69104186952
	72.30358	69.37943	0.192809546666667	266.843961538462	711.583897435897			219.63325	243.59758	0.615830202531646	1152.62703846154	2918.04313534567
	72.13702	69.13024	0.192365386666667	265.885538461538	709.028102564103			219.46654	243.0985	0.615410151898734	1149.64269230769	2910.48782862707
	71.96983	68.87808	0.191919546666667	264.915692307692	706.441846153846			219.29951	242.60548	0.614986075949367	1146.65146153846	2902.91509250243
	71.80265	68.64408	0.191473733333333	264.015692307692	704.041846153846			219.13294	242.11265	0.614564810126582	1143.68476923077	2895.40447906524
	71.63639	68.41639	0.191030373333333	263.139961538462	701.706564102564			218.96826	241.63248	0.614143518987342	1140.73557692308	2887.93816942551
	71.47014	68.19362	0.19058704	262.283153846154	699.421743589744			218.7995	241.13783	0.613721443037975	1137.86388461538	2880.66806231743
	71.30374	67.96268	0.190143306666667	261.394923076923	697.053128205128			218.6331	240.64849	0.61330017721519	1134.97696153846	2873.3593962999
	71.13624	67.71111	0.18969664	260.427346153846	694.472923076923			218.46654	240.16087	0.612878075949367	1132.02676923077	2865.89055501461
	70.96998	67.46662	0.18925328	259.487	691.965333333333			218.29997	239.68631	0.612456025316456	1129.13057692308	2858.55842259007
	70.8039	67.23356	0.1888104	258.590615384615	689.574974358974			218.13357	239.20499	0.612033164556962	1126.296	2851.38227848101
	70.6367	67.00173	0.188364533333333	257.698961538462	687.197230769231			217.96638	238.72297	0.611612278481013	1123.45930769231	2844.20077896787
	70.46983	66.76933	0.187919546666667	256.805115384615	684.813641025641			217.79981	238.24881	0.611187848101266	1120.61876923077	2837.00954235638
	70.30358	66.56075	0.187476213333333	256.002884615385	682.674358974359			217.6331	237.77734	0.610767316455696	1117.82	2829.92405063291
	70.13655	66.34236	0.1870308	255.162923076923	680.434461538462			217.46778	237.31127	0.610344835443038	1115.02442307692	2822.84664070107
	69.96999	66.08646	0.18658664	254.178692307692	677.809846153846			217.30044	236.83318	0.609924784810127	1112.25234615385	2815.82872444012
	69.80327	65.83712	0.186142053333333	253.219692307692	675.252512820513			217.13372	236.36487	0.609502303797468	1109.49792307692	2808.85550146057
	69.63686	65.59905	0.185698293333333	252.304038461538	672.810769230769			216.96623	235.90331	0.609081012658228	1106.79407692308	2802.01032132425
	69.47014	65.37165	0.185253706666667	251.429423076923	670.478461538462			216.79966	235.44277	0.608658151898734	1104.0275	2795.00632911392
	69.30295	65.13406	0.184807866666667	250.515615384615	668.041641025641			216.63387	234.98142	0.608236075949367	1101.32119230769	2788.15491723466
	69.1364	64.90328	0.184363733333333	249.628	665.674666666667			216.46653	234.52491	0.607814405063291	1098.59003846154	2781.2406037001
	68.97061	64.64236	0.183921626666667	248.624461538462	662.998564102564			216.29965	234.07124	0.607391544303797	1095.97111538462	2774.61041869523
	68.80405	64.39012	0.183477466666667	247.654307692308	660.411487179487			216.1331	233.60141	0.606969873417721	1093.29784615385	2767.84264849075
	68.63624	64.17442	0.183029973333333	246.824692307692	658.19917948718			215.967	233.15696	0.606548607594937	1090.6285	2761.08481012658
	68.46967	63.93766	0.182585786666667	245.914076923077	655.770871794872			215.79997	232.70652	0.606125696202532	1087.95853846154	2754.32541382668
	68.30342	63.69023	0.182142453333333	244.962423076923	653.233128205128			215.63341	232.25777	0.605704430379747	1085.36365384615	2747.75608568647
	68.13702	63.4715	0.18169872	244.121153846154	650.989743589744			215.46638	231.79962	0.605283164556962	1082.77865384615	2741.211781889
	67.96936	63.2271	0.181251626666667	243.181153846154	648.483076923077			215.29981	231.35726	0.604859493670886	1080.17061538462	2734.60915287244
	67.80374	63.0073	0.180809973333333	242.335769230769	646.228717948718			215.13279	230.91201	0.604440962025316	1077.62757692308	2728.17108081792
	67.63733	62.77145	0.180366213333333	241.428653846154	643.809743589744			214.96731	230.47872	0.604014936708861	1075.02996153846	2721.59483933788
	67.46967	62.51252	0.17991912	240.432769230769	641.154051282051			214.79997	230.02893	0.603594835443038	1072.50246153846	2715.19610516066
	67.30311	62.27544	0.17947496	239.520923076923	638.722461538462			214.63419	229.59691	0.603173189873418	1069.96115384615	2708.76241480039
	67.13686	62.0373	0.179031626666667	238.605	636.28			214.46669	229.15982	0.602751898734177	1067.43584615385	2702.36923076923
	66.96983	61.7885	0.178586213333333	237.648076923077	633.728205128205			214.29981	228.723	0.60232982278481	1064.89796153846	2695.94420642648
	66.8028	61.54834	0.1781408	236.724384615385	631.265025641026			214.13341	228.28868	0.601906987341772	1062.37188461538	2689.54907497566
	66.63655	61.31134	0.177697466666667	235.812846153846	628.834256410256			213.96701	227.87005	0.601485291139241	1059.87638461538	2683.23135345667
	66.47123	61.07815	0.177256613333333	234.915961538462	626.442564102564			213.79997	227.43779	0.60106164556962	1057.43269230769	2677.04479065239
	66.30342	60.84369	0.17680912	234.014192307692	624.037846153846			213.63309	227.00489	0.600641544303797	1055.00026923077	2670.88675754625
	66.1367	60.62478	0.176364533333333	233.172230769231	621.792615384615			213.46669	226.58135	0.600220658227848	1052.54776923077	2664.67789678676
	65.9703	60.36297	0.1759208	232.165269230769	619.107384615385			213.29981	226.16254	0.599796607594937	1050.11784615385	2658.52619279455
	65.80389	60.10827	0.17547704	231.185653846154	616.495076923077			213.13326	225.74152	0.599374126582279	1047.69065384615	2652.38140214216
	65.63671	59.86241	0.175031226666667	230.240038461538	613.973435897436			212.9667	225.31748	0.598952481012658	1045.27657692308	2646.26981499513
	65.46921	59.60516	0.17458456	229.250615384615	611.334974358974			212.79965	224.9011	0.598531949367089	1042.85615384615	2640.14216163583
	65.30358	59.36903	0.17414288	228.342423076923	608.913128205128			212.63263	224.48401	0.598110278481013	1040.4595	2634.0746835443
	65.1364	59.11807	0.173697066666667	227.377192307692	606.339179487179			212.46763	224.07608	0.59768546835443	1038.06061538462	2628.00155793574
	64.97014	58.87719	0.173253706666667	226.450730769231	603.868615384615			212.29951	223.65551	0.59726853164557	1035.75988461538	2622.17692307692
	64.80327	58.63488	0.17280872	225.518769230769	601.383384615385			212.13326	223.24127	0.596842506329114	1033.33892307692	2616.04790652386
	64.63718	58.38219	0.172365813333333	224.546884615385	598.791692307692			211.96653	222.83509	0.596422	1031.03015384615	2610.2029211295
	64.4703	58.15328	0.1719208	223.666461538462	596.443897435897			211.80013	222.42606	0.596000303797468	1028.77834615385	2604.50214216164
	64.30296	57.91449	0.17147456	222.748038461538	593.994769230769			211.63325	222.01525	0.595578658227848	1026.44311538462	2598.59016553067
	64.13671	57.67659	0.171031226666667	221.833038461538	591.554769230769			211.46591	221.61089	0.595155772151899	1024.13157692308	2592.73816942551
	63.96998	57.45135	0.170586613333333	220.966730769231	589.244615384615			211.30122	221.21187	0.59473329113924	1021.84723076923	2586.95501460565
	63.80374	57.21354	0.170143306666667	220.052076923077	586.805538461539			211.13263	220.80503	0.594311240506329	1019.59176923077	2581.24498539435
	63.63655	56.97455	0.169697466666667	219.132884615385	584.354358974359			210.96669	220.39694	0.59389035443038	1017.28861538462	2575.41421616358
	63.47061	56.70866	0.16925496	218.110230769231	581.627282051282			210.80029	220.0049	0.593468278481013	1015.04142307692	2569.72512171373
	63.30358	56.45302	0.168809546666667	217.127	579.005333333333			210.63279	219.60945	0.593045797468354	1012.78769230769	2564.01947419669
	63.13686	56.19285	0.16836496	216.126346153846	576.336923076923			210.46638	219.20541	0.592623746835443	1010.56384615385	2558.38948393379
	62.96952	55.95273	0.16791872	215.202807692308	573.874153846154			210.30013	218.81254	0.592201265822785	1008.34669230769	2552.77643622201
	62.80389	55.74739	0.16747704	214.413038461538	571.768102564103			210.13263	218.41908	0.59178	1006.14096153846	2547.19230769231
	62.63686	55.48443	0.167031626666667	213.401653846154	569.071076923077			209.96763	218.03328	0.591356734177215	1003.97892307692	2541.71879259981
	62.46984	55.25858	0.16658624	212.533	566.754666666667			209.79981	217.63971	0.590937037974684	1001.79384615385	2536.18695228822
	62.30312	54.9934	0.166141653333333	211.513076923077	564.034871794872			209.63326	217.25109	0.590513772151899	999.591538461538	2530.61148977605
	62.13671	54.75056	0.165697893333333	210.579076923077	561.544205128205			209.4667	216.85995	0.590093670886076	997.442346153846	2525.17049659202
	61.97046	54.49644	0.16525456	209.601692307692	558.937846153846			209.29982	216.47526	0.589672405063291	995.274	2519.68101265823
	61.80374	54.24671	0.164809973333333	208.641192307692	556.376512820513			209.1331	216.09364	0.589249924050633	993.102884615385	2514.18451801363
	61.63656	54.00975	0.16436416	207.729807692308	553.946153846154			208.96623	215.71393	0.588826658227848	990.950269230769	2508.73485881207
	61.46968	53.78344	0.163919146666667	206.859384615385	551.625025641026			208.79981	215.33264	0.58840382278481	988.847692307692	2503.41187925998
	61.3039	53.54058	0.163477066666667	205.925307692308	549.134153846154			208.63278	214.94789	0.587983291139241	986.771615384615	2498.15598831548
	61.13765	53.30328	0.163033733333333	205.012615384615	546.700307692308			208.46653	214.57292	0.587560860759494	984.624384615385	2492.71996105161
	60.97078	53.02749	0.162588746666667	203.951884615385	543.871692307692			208.30013	214.20629	0.587138759493671	982.513923076923	2487.37702044791
	60.80296	52.75922	0.162141226666667	202.920076923077	541.120205128205			208.13294	213.82768	0.586716708860759	980.458923076923	2482.17448880234
	60.63687	52.51388	0.16169832	201.976461538462	538.603897435897			207.96637	213.45277	0.586294227848101	978.395346153846	2476.95024342746
	60.46952	52.26214	0.161252053333333	201.008230769231	536.021948717949			207.80014	213.08263	0.585873746835443	976.305846153846	2471.66037000974
	60.30374	52.00599	0.160809973333333	200.023038461538	533.394769230769			207.63278	212.70636	0.585451696202532	974.251346153846	2466.45910418695
	60.13671	51.75334	0.16036456	199.051307692308	530.803487179487			207.467	212.34173	0.585028	972.1655	2461.17848101266
	59.97077	51.52699	0.159922053333333	198.180730769231	528.481948717949			207.30013	211.97288	0.584608303797468	970.146961538462	2456.0682570594
	59.80296	51.2697	0.15947456	197.191153846154	525.843076923077			207.13294	211.61045	0.584184658227848	968.111923076923	2450.91626095424
	59.63687	51.00974	0.159031653333333	196.191307692308	523.176820512821			206.96716	211.24534	0.583764151898734	966.134076923077	2445.90905550146
	59.47031	50.76544	0.158587493333333	195.251692307692	520.671179487179			206.80045	210.87579	0.583342101265823	964.120961538462	2440.81256085686
	59.30359	50.51148	0.158142906666667	194.274923076923	518.066461538461			206.63309	210.51064	0.582920405063291	962.085807692308	2435.66027263875
	59.13609	50.26048	0.15769624	193.309538461538	515.492102564103			206.46638	210.15288	0.582496759493671	960.084	2430.59240506329
	58.96999	50.01581	0.157253306666667	192.3685	512.982666666667			206.2995	209.78718	0.582074278481013	958.117115384615	2425.6129503408
	58.80484	49.77236	0.156812906666667	191.432153846154	510.485743589744			206.13341	209.43169	0.581653392405063	956.186384615385	2420.72502434275
	58.63718	49.53656	0.156365813333333	190.525230769231	508.067282051282			205.96653	209.07748	0.581231341772152	954.214769230769	2415.73359298929
	58.47031	49.28099	0.155920826666667	189.542269230769	505.446051282051			205.79951	208.71787	0.580809265822785	952.210461538462	2410.6593962999
	58.30327	49.01795	0.155475386666667	188.530576923077	502.748205128205			205.63294	208.36352	0.580386	950.282	2405.77721518987
	58.13703	48.74179	0.15503208	187.468423076923	499.915794871795			205.46623	208.00751	0.579963518987342	948.3695	2400.93544303797
	57.96937	48.46837	0.154584986666667	186.416807692308	497.111487179487			205.30012	207.65646	0.579544227848101	946.469769230769	2396.12599805258
	57.80374	48.23418	0.154143306666667	185.516076923077	494.709538461538			205.13295	207.30518	0.579121746835443	944.519115384615	2391.1876338851
	57.6364	47.98416	0.153697066666667	184.554461538462	492.145230769231			204.96732	206.95591	0.578697721518987	942.575230769231	2386.26640701071
	57.46968	47.70745	0.15325248	183.490192307692	489.307179487179			204.79982	206.60512	0.578278	940.687269230769	2381.48675754625
	57.30296	47.47656	0.152807893333333	182.602153846154	486.939076923077			204.63325	206.25854	0.577857113924051	938.800846153846	2376.71100292113
	57.13687	47.21366	0.152364986666667	181.591	484.242666666667			204.46669	205.91342	0.577434253164557	936.873307692308	2371.8311587147
	56.97062	46.9295	0.151921653333333	180.498076923077	481.328205128205			204.30028	205.56714	0.577011772151899	935.032346153846	2367.17049659202
	56.80374	46.67018	0.15147664	179.500692307692	478.668512820513			204.13294	205.22115	0.576589721518987	933.153769230769	2362.41460564752
	56.63624	46.39722	0.151029973333333	178.450846153846	475.868923076923			203.96575	204.88204	0.576168025316456	931.270076923077	2357.64576436222
	56.4703	46.12915	0.150587466666667	177.419807692308	473.119487179487			203.79904	204.53571	0.575744810126582	929.475230769231	2353.10185004869
	56.30327	45.89433	0.150142053333333	176.516653846154	470.711076923077			203.63419	204.20767	0.575324278481013	927.613	2348.38734177215
	56.13718	45.65331	0.149699146666667	175.589653846154	468.239076923077			203.46639	203.86523	0.574903012658228	925.795461538461	2343.78597857838
	55.9703	45.40002	0.149254133333333	174.615461538462	465.641230769231			203.29934	203.52049	0.574480962025317	923.909192307692	2339.0106134372
	55.80327	45.15754	0.14880872	173.682846153846	463.154256410256			203.13309	203.1929	0.574058860759494	922.105307692308	2334.44381694255
	55.63687	44.89404	0.148364986666667	172.669384615385	460.451692307692			202.96638	202.858	0.573636379746835	920.249461538461	2329.74547224927
	55.46968	44.62596	0.147919146666667	171.638307692308	457.702153846154			202.80029	202.52292	0.573215518987342	918.439884615385	2325.16426484907
	55.30421	44.35407	0.147477893333333	170.592576923077	454.913538461538			202.63293	202.18986	0.572793443037975	916.654730769231	2320.64488802337
	55.13671	44.06207	0.147031226666667	169.4695	451.918666666667			202.46701	201.85925	0.572368987341772	914.827692307692	2316.01947419669
	54.97046	43.81561	0.146587893333333	168.521576923077	449.390871794872			202.30013	201.52959	0.571948886075949	913.131461538462	2311.72521908471
	54.80312	43.56892	0.146141653333333	167.572769230769	446.860717948718			202.13357	201.2035	0.571526050632911	911.3475	2307.20886075949
	54.63687	43.30184	0.14569832	166.545538461538	444.121435897436			201.96638	200.87364	0.571104759493671	909.599384615385	2302.78325219085
	54.47015	43.03381	0.145253733333333	165.514653846154	441.37241025641			201.79997	200.54477	0.57068346835443	907.851230769231	2298.35754625122
	54.30327	42.77826	0.14480872	164.531769230769	438.751384615385			201.63295	200.212	0.570261392405063	906.040730769231	2293.77400194742
	54.13609	42.52213	0.144362906666667	163.546653846154	436.12441025641			201.46622	199.89717	0.569839341772152	904.321730769231	2289.42210321324
	53.97015	42.24772	0.1439204	162.491230769231	433.309948717949			201.29935	199.56614	0.569416075949367	902.562307692308	2284.96786757546
	53.80296	41.99177	0.14347456	161.506807692308	430.684820512821			201.13279	199.24131	0.568995189873418	900.8375	2280.60126582279
	53.63718	41.70512	0.14303248	160.404307692308	427.744820512821			200.96637	198.92858	0.56857270886076	899.114076923077	2276.23816942551
	53.47046	41.43741	0.142587893333333	159.374653846154	424.999076923077			200.7992	198.60384	0.568151443037975	897.386730769231	2271.86514118793
	53.30296	41.17253	0.142141226666667	158.355884615385	422.282358974359			200.63341	198.28647	0.567728582278481	895.696115384615	2267.58510223953
	53.1364	40.90804	0.141697066666667	157.338615384615	419.569641025641			200.46638	197.9629	0.567307265822785	894.008923076923	2263.31372930867
	52.96999	40.6423	0.141253306666667	156.316538461538	416.844102564103			200.29981	197.65276	0.566887164556962	892.383307692308	2259.1982473223
	52.80406	40.37599	0.140810826666667	155.292269230769	414.112717948718			200.1331	197.33584	0.566464329113924	890.681961538462	2254.89104186952
	52.63624	40.08629	0.140363306666667	154.178038461538	411.141435897436			199.967	197.01523	0.566040253164557	888.967153846154	2250.54975657254
	52.47015	39.82775	0.1399204	153.183653846154	408.489743589744			199.80028	196.70418	0.565620202531646	887.286269230769	2246.29435248296
	52.30359	39.56616	0.13947624	152.177538461538	405.806769230769			199.63294	196.39084	0.565198886075949	885.602884615385	2242.03261927945
	52.13671	39.29056	0.139031226666667	151.117538461538	402.980102564103			199.46575	196.08234	0.564776835443038	883.971615384615	2237.90282375852
	51.96984	39.02593	0.13858624	150.099730769231	400.265948717949			199.30106	195.77812	0.564353569620253	882.279307692308	2233.61850048685
	51.80328	38.77172	0.13814208	149.122	397.658666666667			199.13325	195.45783	0.563931493670886	880.618384615385	2229.41363193768
	51.63609	38.49331	0.13769624	148.051192307692	394.80317948718			198.96653	195.151	0.56350982278481	878.988384615385	2225.2870496592
	51.46952	38.24017	0.137252053333333	147.077576923077	392.206871794872			198.79934	194.84827	0.563087746835443	877.388115384615	2221.23573515093
	51.30359	37.9688	0.136809573333333	146.033846153846	389.42358974359			198.6331	194.54569	0.562666860759494	875.766192307692	2217.12960077897
	51.13718	37.72146	0.136365813333333	145.082538461538	386.886769230769			198.46654	194.23582	0.562244379746835	874.142730769231	2213.01957156767
	50.96984	37.44894	0.135919573333333	144.034384615385	384.091692307692			198.29935	193.93101	0.561821924050633	872.560461538462	2209.01382667965
	50.80327	37.16834	0.135475386666667	142.955153846154	381.213743589744			198.13341	193.63225	0.561400227848101	870.910461538462	2204.83661148978
	50.63687	36.91185	0.135031653333333	141.968653846154	378.583076923077			197.96622	193.32287	0.560979367088608	869.316153846154	2200.80038948393
	50.47015	36.63548	0.134587066666667	140.905692307692	375.748512820513			197.79965	193.02158	0.560556911392405	867.706461538462	2196.72521908471
	50.30343	36.35994	0.13414248	139.845923076923	372.922461538462			197.6331	192.72576	0.560136	866.129769230769	2192.73359298929
	50.13655	36.10659	0.133697466666667	138.8715	370.324			197.46654	192.42728	0.559711569620253	864.535730769231	2188.69805258033
	49.96999	35.82393	0.133253306666667	137.784346153846	367.424923076923			197.30029	192.12846	0.559290253164557	862.943038461538	2184.66592015579
	49.80265	35.54034	0.132807066666667	136.693615384615	364.516307692308			197.13341	191.82956	0.558868987341772	861.373153846154	2180.69152872444
	49.63687	35.25705	0.132364986666667	135.604038461538	361.610769230769			196.96607	191.53303	0.558450101265823	859.875846153846	2176.90087633885
	49.47015	34.97696	0.1319204	134.526769230769	358.738051282051			196.80013	191.23937	0.558024835443038	858.292653846154	2172.89279454723
	49.30374	34.70384	0.13147664	133.476307692308	355.936820512821			196.6331	190.94488	0.557601974683544	856.719923076923	2168.9111976631
	49.13609	34.41049	0.131029573333333	132.348038461538	352.928102564103			196.46668	190.65471	0.557180708860759	855.180576923077	2165.0141187926
	48.96984	34.13775	0.13058624	131.299038461538	350.130769230769			196.29888	190.34836	0.556758658227848	853.691692307692	2161.24479065239
	48.80327	33.84222	0.130142053333333	130.162384615385	347.099692307692			196.13263	190.06155	0.556337341772152	852.138730769231	2157.31324245375
	48.6364	33.56069	0.129697066666667	129.079576923077	344.212205128205			195.96763	189.77377	0.555914860759494	850.591230769231	2153.39552093476
	48.47031	33.27003	0.12925416	127.961653846154	341.231076923077			195.79872	189.48273	0.555493215189873	849.095	2149.60759493671
	48.3039	33.01301	0.1288104	126.973115384615	338.594974358974			195.63325	189.19669	0.555069949367089	847.564653846154	2145.73330087634
	48.13655	32.70924	0.128364133333333	125.804769230769	335.479384615385			195.46622	188.8991	0.554651012658228	846.074	2141.95949367089
	47.96968	32.41401	0.127919146666667	124.669269230769	332.451384615385			195.29982	188.61471	0.554228582278481	844.578384615385	2138.17312560857
	47.80312	32.11449	0.127474986666667	123.517269230769	329.379384615385			195.1331	188.3285	0.553807265822785	843.074	2134.36455696203
	47.63671	31.84032	0.127031226666667	122.462769230769	326.567384615385			194.96638	188.03895	0.553382835443038	841.577307692308	2130.57546251217
	47.47015	31.54434	0.126587066666667	121.324384615385	323.531692307692			194.79966	187.75643	0.552961164556962	840.074115384615	2126.76991236612
	47.30343	31.25263	0.12614248	120.202423076923	320.539794871795			194.63372	187.47781	0.552540253164557	838.607076923077	2123.0558909445
	47.13671	30.97898	0.125697893333333	119.149923076923	317.733128205128			194.4667	187.19278	0.552119417721519	837.124153846154	2119.30165530672
	46.96968	30.71408	0.12525248	118.131076923077	315.016205128205			194.30013	186.90753	0.551694936708861	835.676730769231	2115.63729308666
	46.80374	30.43186	0.124809973333333	117.045615384615	312.121641025641			194.13325	186.62499	0.551274455696203	834.211461538462	2111.92775073028
	46.6364	30.17973	0.124363733333333	116.075884615385	309.535692307692			193.96637	186.35054	0.550852784810127	832.750807692308	2108.22989289192
	46.47015	29.89012	0.1239204	114.962	306.565333333333			193.79935	186.0711	0.55043070886076	831.301846153846	2104.56163583252
	46.30343	29.60224	0.123475813333333	113.854769230769	303.612717948718			193.63278	185.79108	0.550009037974684	829.836192307692	2100.85111976631
	46.13593	29.28861	0.123029146666667	112.6485	300.396			193.46669	185.5175	0.54958617721519	828.429269230769	2097.28928919182
	45.97046	28.98984	0.122587893333333	111.499384615385	297.331692307692			193.29873	185.2378	0.549164481012658	826.994230769231	2093.65628042843
	45.8039	28.67668	0.122143733333333	110.294923076923	294.119794871795			193.1331	184.96524	0.548740835443038	825.540076923077	2089.97487828627
	45.63656	28.38075	0.121697493333333	109.156730769231	291.084615384615			192.96685	184.68516	0.548321924050633	824.125576923077	2086.39386562804
	45.46953	28.08385	0.12125208	108.014807692308	288.039487179487			192.79982	184.41907	0.547899063291139	822.661307692308	2082.68685491723
	45.30327	27.78697	0.12080872	106.872961538462	284.994564102564			192.63326	184.1514	0.547476582278481	821.265307692308	2079.15267770204
	45.1364	27.52215	0.120363733333333	105.854423076923	282.278461538462			192.46638	183.86792	0.547053721518987	819.844115384615	2075.5547224927
	44.97015	27.24	0.1199204	104.769230769231	279.384615384615			192.29966	183.59779	0.546632835443038	818.481	2072.10379746835
	44.80281	26.93427	0.11947416	103.593346153846	276.248923076923			192.13341	183.33133	0.54621235443038	817.085115384615	2068.56991236611
	44.63718	26.64354	0.11903248	102.475153846154	273.267076923077			191.96638	183.05807	0.545790683544304	815.681923076923	2065.01752677702
	44.46952	26.34542	0.118585386666667	101.328538461538	270.209435897436			191.79997	182.78898	0.545366227848101	814.341807692308	2061.62482960078
	44.30343	26.04081	0.11814248	100.156961538462	267.085230769231			191.63372	182.51652	0.544944936708861	812.951	2058.10379746835
	44.13655	25.7527	0.117697466666667	99.0488461538462	264.130256410256			191.46669	182.25598	0.544522506329114	811.544423076923	2054.54284323272
	43.97015	25.45082	0.117253733333333	97.8877692307692	261.034051282051			191.2995	181.98331	0.544101974683544	810.182269230769	2051.09435248296
	43.80265	25.16986	0.116807066666667	96.8071538461538	258.15241025641			191.1331	181.71918	0.543679924050633	808.825269230769	2047.65890944499
	43.63624	24.85531	0.116363306666667	95.5973461538461	254.926256410256			190.96684	181.45533	0.543257443037975	807.487153846154	2044.27127555988
	43.47093	24.54703	0.11592248	94.4116538461538	251.76441025641			190.79919	181.18994	0.54283417721519	806.097461538462	2040.75306718598
	43.30374	24.23409	0.11547664	93.2080384615385	248.554769230769			190.6331	180.9269	0.542412101265823	804.735961538461	2037.30623174294
	43.13671	23.9335	0.115031226666667	92.0519230769231	245.471794871795			190.46637	180.66087	0.541992810126582	803.400692307692	2033.92580331061
	42.96968	23.64764	0.114585813333333	90.9524615384615	242.539897435897			190.29997	180.40121	0.541569164556962	802.013	2030.41265822785
	42.80328	23.34428	0.11414208	89.7856923076923	239.428512820513			190.13341	180.14207	0.54114746835443	800.765576923077	2027.25462512171
	42.63655	23.04629	0.113697466666667	88.6395769230769	236.372205128205			189.96669	179.8752	0.540725417721519	799.445192307692	2023.91187925998
	42.46999	22.7508	0.113253306666667	87.5030769230769	233.341538461538			189.79967	179.61599	0.540303721518987	798.119653846154	2020.55608568647
	42.30312	22.441	0.11280832	86.3115384615385	230.164102564103			189.63356	179.36389	0.539880886075949	796.764153846154	2017.12444011685
	42.13671	22.13839	0.11236456	85.1476538461538	227.06041025641			189.467	179.103	0.539461164556962	795.447307692308	2013.79065238559
	41.96968	21.83719	0.111919146666667	83.9891923076923	223.971179487179			189.29997	178.8433	0.539039898734177	794.126307692308	2010.44634858812
	41.80327	21.52048	0.111475386666667	82.7710769230769	220.722871794872			189.13309	178.58228	0.538617037974684	792.801038461538	2007.09123661149
	41.63718	21.21219	0.11103248	81.5853461538461	217.560923076923			188.96684	178.33044	0.538194151898734	791.462461538462	2003.70243427459
	41.47046	20.88641	0.110587893333333	80.3323461538462	214.21958974359			188.80044	178.07953	0.537772506329114	790.177384615385	2000.44907497566
	41.30343	20.57444	0.11014248	79.1324615384615	211.019897435897			188.63279	177.81822	0.537351189873418	788.882153846154	1997.1700097371
	41.13624	20.26006	0.10969664	77.9233076923077	207.795487179487			188.46653	177.5679	0.536928329113924	787.564192307692	1993.83339824732
	40.96999	19.94875	0.109253306666667	76.7259615384615	204.602564102564			188.30028	177.31866	0.536507848101266	786.299961538462	1990.63281402142
	40.80359	19.67029	0.108809573333333	75.6549615384615	201.746564102564			188.13279	177.06421	0.536082582278481	784.999653846154	1987.34089581305
	40.63671	19.36643	0.10836456	74.4862692307692	198.630051282051			187.96638	176.80939	0.535662481012658	783.775346153846	1984.24138266796
	40.46999	19.04188	0.107919973333333	73.238	195.301333333333			187.79981	176.56192	0.535241215189873	782.475269230769	1980.95004868549
	40.30327	18.7211	0.107475386666667	72.0042307692308	192.011282051282			187.63326	176.31063	0.534818734177215	781.207807692308	1977.74128529698
	40.1364	18.40907	0.1070304	70.8041153846154	188.810974358974			187.46684	176.0626	0.534396683544304	779.959230769231	1974.58033106134
	39.97015	18.08687	0.106587066666667	69.5648846153846	185.506358974359			187.29965	175.8163	0.533975012658228	778.721230769231	1971.44615384615
	39.80312	17.77582	0.106141653333333	68.3685384615385	182.316102564103			187.13373	175.56761	0.533552151898734	777.457807692308	1968.24761441091
	39.63703	17.46391	0.105698746666667	67.1688846153846	179.117025641026			186.96654	175.3173	0.533131265822785	776.210423076923	1965.08967867575
	39.46968	17.13796	0.10525248	65.9152307692308	175.773948717949			186.80044	175.07489	0.532708784810127	774.938615384615	1961.86991236611
	39.30296	16.8246	0.104807893333333	64.71	172.56			186.63388	174.82273	0.532287518987342	773.688692307692	1958.70555014606
	39.13656	16.51189	0.10436416	63.5072692307692	169.352717948718			186.46669	174.58223	0.531865037974684	772.482961538461	1955.65306718598
	38.96999	16.19748	0.103919973333333	62.298	166.128			186.2995	174.33421	0.531442556962025	771.263	1952.56455696203
	38.8039	15.90888	0.103477066666667	61.188	163.168			186.1331	174.09196	0.531020911392405	770.004192307692	1949.37770204479
	38.63609	15.5882	0.103029573333333	59.9546153846154	159.878974358974			185.96606	173.84997	0.53059764556962	768.762538461538	1946.23427458617
	38.46968	15.25479	0.102585813333333	58.6722692307692	156.459384615385			185.79966	173.60066	0.530176759493671	767.563576923077	1943.19892891918
	38.30374	14.92563	0.102143306666667	57.4062692307692	153.083384615385			185.63309	173.36254	0.529753493670886	766.352576923077	1940.13310613437
	38.13687	14.59651	0.10169832	56.1404230769231	149.707794871795			185.46669	173.11877	0.529333392405063	765.161576923077	1937.11791626095
	37.96984	14.27567	0.101252906666667	54.9064230769231	146.417128205128			185.30029	172.88367	0.528910936708861	763.970153846154	1934.10165530672
	37.80312	13.94409	0.10080832	53.6311153846154	143.016307692308			185.13294	172.64134	0.528488481012658	762.761884615385	1931.04274586173
	37.63671	13.62069	0.10036456	52.3872692307692	139.699384615385			184.96732	172.4025	0.528066379746835	761.553115384615	1927.98257059396
	37.47046	13.32193	0.0999212266666667	51.2381923076923	136.635179487179			184.79982	172.1635	0.527646303797468	760.335807692308	1924.90077896787
	37.30312	13.009	0.0994749866666667	50.0346153846154	133.425641025641			184.6334	171.92374	0.527223037974684	759.148384615385	1921.89464459591
	37.13702	12.68383	0.0990320533333333	48.7839615384615	130.090564102564			184.46654	171.68476	0.526802151898734	757.959192307692	1918.88403115871
	36.97015	12.36193	0.0985870666666667	47.5458846153846	126.789025641026			184.30012	171.45073	0.526378886075949	756.798269230769	1915.94498539435
	36.80312	12.03896	0.0981416533333333	46.3036923076923	123.476512820513			184.13356	171.20939	0.525958405063291	755.575461538462	1912.84926971762
	36.63671	11.71508	0.0976978933333333	45.058	120.154666666667			183.96747	170.98293	0.525535544303797	754.397076923077	1909.86601752678
	36.47015	11.38503	0.0972537333333333	43.7885769230769	116.769538461538			183.80028	170.74457	0.525112658227848	753.252076923077	1906.96728334956
	36.3039	11.07274	0.0968104	42.5874615384615	113.566564102564			183.63294	170.50512	0.524692556962025	752.051846153846	1903.92872444012
	36.13562	10.74459	0.0963616533333333	41.3253461538462	110.200923076923			183.46669	170.26974	0.524269316455696	750.932153846154	1901.09406037001
	35.9703	10.43776	0.0959208	40.1452307692308	107.053948717949			183.30012	170.04046	0.523848810126582	749.730384615385	1898.05160662123
	35.80421	10.11829	0.0954778933333333	38.9165	103.777333333333			183.13295	169.81335	0.523424379746835	748.632692307692	1895.27263875365
	35.63702	9.78602	0.0950320533333333	37.6385384615385	100.369435897436			182.96607	169.57791	0.523003113924051	747.474576923077	1892.34070107108
	35.47031	9.47129	0.0945874933333333	36.4280384615385	97.1414358974359			182.80013	169.3483	0.522581797468354	746.305115384615	1889.38003894839
	35.30343	9.15534	0.09414248	35.2128461538462	93.9009230769231			182.6331	169.1168	0.522159746835443	745.155538461538	1886.46971762415
	35.13702	8.8321	0.09369872	33.9696153846154	90.585641025641			182.46716	168.88745	0.521737265822785	743.984538461538	1883.50516066212
	34.97015	8.51333	0.0932537333333333	32.7435769230769	87.3162051282051			182.29997	168.6576	0.521317164556962	742.8725	1880.68987341772
	34.80312	8.21098	0.09280832	31.5806923076923	84.2151794871795			182.13326	168.43234	0.520894303797468	741.729730769231	1877.79678675755
	34.63734	7.89379	0.09236624	30.3607307692308	80.9619487179487			181.96638	168.20027	0.520470658227848	740.561730769231	1874.83982473223
	34.46968	7.5729	0.0919191466666667	29.1265384615385	77.6707692307692			181.80029	167.96933	0.520048987341772	739.429269230769	1871.97283349562
	34.30359	7.26856	0.09147624	27.956	74.5493333333333			181.63294	167.74346	0.519630886075949	738.307038461538	1869.1317429406
	34.13624	6.95087	0.0910299733333333	26.7341153846154	71.2909743589744			181.46622	167.52128	0.519206025316456	737.178384615385	1866.27439143135
	33.97046	6.62983	0.0905878933333333	25.4993461538462	67.9982564102564			181.29982	167.29668	0.518783164556962	736.093961538462	1863.52901655307
	33.80359	6.32251	0.0901429066666667	24.3173461538462	64.8462564102564			181.13326	167.06343	0.518361493670886	735.004346153846	1860.77049659202
	33.63624	6.0247	0.08969664	23.1719230769231	61.7917948717949			180.96606	166.83437	0.517939797468354	733.949307692308	1858.09951314508
	33.47031	5.71602	0.08925416	21.9846923076923	58.6258461538462			180.79981	166.61698	0.517518911392405	732.816769230769	1855.2323271665
	33.30328	5.40264	0.0888087466666667	20.7793846153846	55.4116923076923			180.63404	166.39681	0.517096430379747	731.7275	1852.4746835443
	33.13687	5.10881	0.0883649866666667	19.6492692307692	52.3980512820513			180.46607	166.16391	0.516674	730.628576923077	1849.69259980526
	32.96968	4.80455	0.0879191466666667	18.4790384615385	49.2774358974359			180.30013	165.94838	0.516252303797468	729.481115384615	1846.7876338851
	32.80359	4.51752	0.08747624	17.3750769230769	46.3335384615385			180.13294	165.72638	0.515831797468354	728.397653846154	1844.0446932814
	32.63687	4.21889	0.0870316533333333	16.2265	43.2706666666667			179.96731	165.50685	0.515408556962025	727.278615384615	1841.21168451801
	32.47015	3.93304	0.0865870666666667	15.1270769230769	40.3388717948718			179.80012	165.28073	0.51498964556962	726.205230769231	1838.49425511198
	32.30296	3.63289	0.0861412266666667	13.9726538461538	37.2604102564103			179.63326	165.05948	0.514564784810127	725.107923076923	1835.71626095424
	32.13703	3.34988	0.0856987466666667	12.8841538461538	34.3577435897436			179.46638	164.84457	0.51414235443038	724.021615384615	1832.96611489776
	31.97015	3.04461	0.0852537333333333	11.7100384615385	31.2267692307692			179.30028	164.62444	0.513720253164557	722.944961538461	1830.24040895813
	31.80312	2.76515	0.08480832	10.6351923076923	28.3605128205128			179.13373	164.40621	0.513299392405063	721.919576923077	1827.64449853944
	31.63655	2.47757	0.0843641333333333	9.52911538461538	25.4109743589744			178.96637	164.1909	0.512876911392405	720.846653846154	1824.9282375852
	31.47031	2.194	0.0839208266666667	8.43846153846154	22.5025641025641			178.80028	163.97065	0.512455240506329	719.787192307692	1822.24605647517
	31.30359	1.92394	0.08347624	7.39976923076923	19.732717948718			178.63294	163.75041	0.512033974683544	718.749538461538	1819.61908471276
	31.13656	1.65138	0.0830308266666667	6.35146153846154	16.9372307692308			178.46607	163.53266	0.511611493670886	717.657230769231	1816.85374878286
	30.97015	1.3908	0.0825870666666667	5.34923076923077	14.2646153846154			178.2995	163.32078	0.51119017721519	716.609230769231	1814.2005842259
	30.80312	1.11006	0.0821416533333333	4.26946153846154	11.3852307692308			178.13262	163.10568	0.510766151898734	715.521769230769	1811.44751703992
	30.63734	0.84708	0.0816995733333333	3.258	8.688			177.96639	162.89078	0.51034564556962	714.489923076923	1808.83524829601
	30.47	0.59042	0.0812533333333333	2.27084615384615	6.05558974358974			177.80013	162.68001	0.509923215189873	713.376923076923	1806.01752677702
	30.30343	0.32331	0.0808091466666667	1.2435	3.316			177.6334	162.46358	0.509502303797468	712.412538461538	1803.57604673807
	30.13672	0.07	0.0803645866666667	0.269230769230769	0.717948717948718			177.467	162.25064	0.509077873417721	711.366884615385	1800.9288218111
	29.97031	-0.17291	0.0799208266666667	-0.665038461538462	-1.7734358974359			177.30013	162.0342	0.508658936708861	710.310884615385	1798.25540408958
	29.80343	-0.42778	0.0794758133333333	-1.64530769230769	-4.38748717948718			177.13356	161.82743	0.508236886075949	709.270115384615	1795.62054527751
	29.63671	-0.66357	0.0790312266666667	-2.55219230769231	-6.80584615384615			176.96653	161.61217	0.507813240506329	708.203115384615	1792.91927945472
	29.47	-0.90646	0.0785866666666667	-3.48638461538462	-9.29702564102564			176.80044	161.39923	0.50739235443038	707.195576923077	1790.36854917235
	29.30375	-1.13158	0.0781433333333333	-4.35223076923077	-11.6059487179487			176.6331	161.18714	0.506970658227848	706.194346153846	1787.83378773126
	29.13625	-1.3651	0.0776966666666667	-5.25038461538461	-14.0010256410256			176.46606	160.97726	0.50654817721519	705.160076923077	1785.21538461538
	28.97015	-1.57289	0.0772537333333333	-6.04957692307692	-16.1322051282051			176.3006	160.77019	0.506125341772152	704.240807692308	1782.88812074002
	28.80359	-1.8037	0.0768095733333333	-6.93730769230769	-18.4994871794872			176.13341	160.56284	0.505703240506329	703.163846153846	1780.16163583252
	28.63671	-2.02143	0.07636456	-7.77473076923077	-20.7326153846154			175.96638	160.35184	0.505282759493671	702.166038461539	1777.63554040896
	28.46937	-2.22558	0.07591832	-8.55992307692308	-22.8264615384615			175.79935	160.14142	0.504860278481013	701.140384615385	1775.03894839338
	28.30312	-2.41187	0.0754749866666667	-9.27642307692308	-24.7371282051282			175.6331	159.93686	0.504438632911392	700.117538461539	1772.44946445959
	28.13765	-2.59817	0.0750337333333333	-9.99296153846154	-26.6478974358974			175.46637	159.72799	0.50401653164557	699.103923076923	1769.88334956183
	27.96953	-2.7773	0.0745854133333333	-10.6819230769231	-28.4851282051282			175.30045	159.52832	0.503594050632911	698.090807692308	1767.31850048686
	27.80406	-2.75749	0.07414416	-10.6057307692308	-28.2819487179487			175.13263	159.31976	0.503174	697.093230769231	1764.79298928919
	27.63672	-2.98215	0.07369792	-11.4698076923077	-30.5861538461538			174.96669	159.11476	0.502749139240506	696.082423076923	1762.23398247322
	27.47062	-3.178	0.0732549866666667	-12.2230769230769	-32.5948717948718			174.79998	158.905	0.502328632911392	695.076884615385	1759.68831548199
	27.30281	-3.36015	0.0728074933333333	-12.9236538461538	-34.4630769230769			174.63325	158.70155	0.501907772151899	694.092230769231	1757.19552093476
	27.13672	-3.53928	0.0723645866666667	-13.6126153846154	-36.3003076923077			174.4667	158.4983	0.501485291139241	693.092153846154	1754.66368062317
	26.97031	-3.7184	0.0719208266666667	-14.3015384615385	-38.1374358974359			174.30028	158.29425	0.50106164556962	692.144076923077	1752.26348588121
	26.80281	-3.87767	0.07147416	-14.9141153846154	-39.7709743589744			174.13309	158.08815	0.50064035443038	691.196038461538	1749.86338851022
	26.63672	-4.04747	0.0710312533333333	-15.5671923076923	-41.5125128205128			173.96638	157.8896	0.500221037974684	690.268730769231	1747.51577409932
	26.47015	-4.19563	0.0705870666666667	-16.1370384615385	-43.0321025641026			173.79966	157.68492	0.499796607594937	689.256076923077	1744.95209347614
	26.30375	-4.35237	0.0701433333333333	-16.7398846153846	-44.6396923076923			173.63372	157.48361	0.499374126582278	688.258461538462	1742.4264849075
	26.13703	-4.49904	0.0696987466666667	-17.304	-46.144			173.46653	157.28059	0.498952860759494	687.277307692308	1739.94255111977
	25.96984	-4.64515	0.0692529066666667	-17.8659615384615	-47.6425641025641			173.29888	157.0788	0.498531594936709	686.310115384615	1737.49396299903
	25.80328	-4.7841	0.0688087466666667	-18.4003846153846	-49.0676923076923			173.13232	156.88227	0.498107518987342	685.340961538461	1735.04040895813
	25.63687	-4.92753	0.0683649866666667	-18.9520384615385	-50.5387692307692			172.96717	156.67982	0.497688227848101	684.365038461538	1732.56971762415
	25.46984	-5.06104	0.0679195733333333	-19.4655384615385	-51.9081025641026			172.80029	156.48048	0.497264962025316	683.393269230769	1730.10954235638
	25.30375	-5.2074	0.0674766666666667	-20.0284615384615	-53.4092307692308			172.6331	156.28441	0.496844050632911	682.448384615385	1727.71742940604
	25.13671	-5.32716	0.0670312266666667	-20.4890769230769	-54.6375384615385			172.46684	156.08495	0.496421215189873	681.496461538462	1725.30749756573
	24.97031	-5.44535	0.0665874933333333	-20.9436538461538	-55.8497435897436			172.29967	155.88187	0.496000734177215	680.547153846154	1722.90418695229
[truncated: 1,177 more rows]
