# Supplementary material for: In-silico pre-clinical trials are made possible by a new simple and comprehensive lumbar belt mechanical model based on the Law of Laplace including support deformation and adhesion effects
Source: PLoS One. 2019 Mar 6;14(3):e0212681. doi: 10.1371/journal.pone.0212681 (PMC6402703; doi:10.1371/journal.pone.0212681)
Supplement: S1 File — The ZIP file contains rough data corresponding to the tensile tests and body shape. All data are provided in CSV file format. (ZIP) [file pone.0212681.s001.zip › Supporting information/Tensile test results on fabrics.csv]

Fabric #1	Stretch	Force/Width	Stress		Fabric #2	Stretch	Force/Width	Stress		Fabric #3	Stretch	Force/Width	Stress		Fabric #4	Stretch	Force/Width	Stress		Fabric #5	Stretch	Force/Width	Stress
		N/m	Pa				N/m	Pa				N/m	Pa				N/m	Pa				N/m	Pa
	0	-0.0946	-0.473			0	-0.0282	-0.141			0	0.0066	0.033			0	-0.780285714285714	-3.90142857142857			0	-0.0454285714285714	-0.227142857142857
	0.0007336	14.6514	73.257			0.0007086	4.60266666666667	23.0133333333333			0.0007375	8.5488	42.744			0.0007492	41.6354285714286	208.177142857143			0.0007172	20.0037142857143	100.018571428571
	0.0016414	30.4936	152.468			0.0016336	12.4106666666667	62.0533333333333			0.0016453	22.2442	111.221			0.00164375	107.582285714286	537.911428571428			0.0016375	60.8811428571429	304.405714285714
	0.00248985	38.2946	191.473			0.00249375	17.7925333333333	88.9626666666667			0.00249685	35.231	176.155			0.0024953	179.597428571429	897.987142857143			0.0024914	112.221428571429	561.107142857143
	0.0033289	43.1478	215.739			0.00333205	21.5767333333333	107.883666666667			0.0033289	48.1742	240.871			0.00333205	263.496857142857	1317.48428571429			0.00333125	175.459428571429	877.297142857143
	0.0041664	47.0982	235.491			0.0041656	24.6784666666667	123.392333333333			0.00416955	62.2546	311.273			0.0041664	316.699714285714	1583.49857142857			0.00416795	251.912857142857	1259.56428571429
	0.00499845	50.4184	252.092			0.005	27.0718	135.359			0.0049961	76.816	384.08			0.0050008	412.294285714286	2061.47142857143			0.00500155	327.358	1636.79
	0.00583515	53.5988	267.994			0.0058367	29.5604	147.802			0.00583435	92.9576	464.788			0.0058328	541.319428571428	2706.59714285714			0.00583205	393.398	1966.99
	0.0066664	56.4134	282.067			0.0066672	31.9502666666667	159.751333333333			0.0066672	109.1776	545.888			0.0066656	681.868	3409.34			0.00666485	500.84	2504.2
	0.00749845	59.1244	295.622			0.0075008	34.0554	170.277			0.00750235	126.0906	630.453			0.0074961	843.627714285714	4218.13857142857			0.0074992	614.595142857143	3072.97571428571
	0.00833435	61.6786	308.393			0.0083336	35.9566	179.783			0.00833515	143.843	719.215			0.0083336	1023.18428571429	5115.92142857143			0.0083297	736.916857142857	3684.58428571429
	0.00916405	64.137	320.685			0.0091672	38.0866	190.433			0.0091625	159.326	796.63			0.0091672	1215.29742857143	6076.48714285714			0.0091656	861.230571428571	4306.15285714286
	0.0099992	66.5688	332.844			0.0100031	40.0328	200.164			0.01000235	173.4644	867.322			0.00999845	1419.574	7097.87			0.00999685	986.569142857143	4932.84571428571
	0.0108297	68.9644	344.822			0.01083435	41.8742	209.371			0.01083515	189.949	949.745			0.0108328	1632.95857142857	8164.79285714286			0.01083205	1115.65	5578.25
	0.0116703	71.4258	357.129			0.01166795	43.642	218.21			0.01166795	202.884	1014.42			0.0116664	1851.60028571429	9258.00142857143			0.0116656	1246.35514285714	6231.77571428571
	0.0125	73.7518	368.759			0.0125008	45.2893333333333	226.446666666667			0.01249845	221.928	1109.64			0.0124992	2073.62257142857	10368.1128571429			0.0125008	1377.63914285714	6888.19571428571
	0.0133289	75.809	379.045			0.0133328	46.9236	234.618			0.01333205	239.3498	1196.749			0.01333125	2299.48914285714	11497.4457142857			0.01333435	1508.30028571429	7541.50142857143
	0.0141656	78.1966	390.983			0.01416795	48.4926	242.463			0.01416875	256.4044	1282.022			0.0141617	2523.17257142857	12615.8628571429			0.0141656	1639.17085714286	8195.85428571429
	0.0150008	80.3906	401.953			0.015	49.9803333333333	249.901666666667			0.0150031	273.0476	1365.238			0.01499845	2745.74485714286	13728.7242857143			0.0149992	1770.61314285714	8853.06571428571
	0.01583435	82.5142	412.571			0.01583515	51.3728666666667	256.864333333333			0.0158336	289.6712	1448.356			0.01583205	2967.20457142857	14836.0228571429			0.01583125	1900.20257142857	9501.01285714286
	0.0166633	84.5742	422.871			0.0166664	52.7664666666667	263.832333333333			0.01666795	306.1066	1530.533			0.0166656	3188.50714285714	15942.5357142857			0.0166664	2030.24542857143	10151.2271428571
	0.0174953	86.663	433.315			0.0175008	54.1038666666667	270.519333333333			0.01749765	321.8626	1609.313			0.01749685	3403.71142857143	17018.5571428571			0.0175008	2159.1	10795.5
	0.0183336	88.713	443.565			0.0183383	55.4445333333333	277.222666666667			0.0183336	337.507	1687.535			0.0183328	3618.68685714286	18093.4342857143			0.0183289	2286.79371428571	11433.9685714286
	0.01916795	90.749	453.745			0.0191656	56.7232666666667	283.616333333333			0.0191656	352.6736	1763.368			0.0191664	3828.38257142857	19141.9128571429			0.0191672	2414.04742857143	12070.2371428571
	0.02000155	92.6806	463.403			0.02000235	57.9363333333333	289.681666666667			0.02000155	367.7444	1838.722			0.01999845	4033.89285714286	20169.4642857143			0.0199992	2540.12228571429	12700.6114285714
	0.02083125	94.6066	473.033			0.02083125	59.1282666666667	295.641333333333			0.02083125	382.3274	1911.637			0.02083125	4233.92657142857	21169.6328571429			0.02083205	2666.51742857143	13332.5871428571
	0.0216633	96.6192	483.096			0.02166875	60.2962666666667	301.481333333333			0.02166485	396.7174	1983.587			0.02166405	4427.11628571429	22135.5814285714			0.0216672	2792.24314285714	13961.2157142857
	0.0225008	98.6892	493.446			0.0225031	61.3893333333333	306.946666666667			0.0224992	410.8246	2054.123			0.0224992	4615.982	23079.91			0.02249685	2914.58742857143	14572.9371428571
	0.0233328	100.7356	503.678			0.02333205	62.5118666666667	312.559333333333			0.02333435	424.7828	2123.914			0.02333125	4798.426	23992.13			0.02333125	3036.82114285714	15184.1057142857
	0.0241664	102.5428	512.714			0.0241672	63.5747333333333	317.873666666667			0.02416795	438.4468	2192.234			0.0241672	4973.348	24866.74			0.0241672	3158.94914285714	15794.7457142857
	0.02499765	104.449	522.245			0.025	64.6484666666667	323.242333333333			0.0250008	451.8568	2259.284			0.02499685	5143.77314285714	25718.8657142857			0.025	3279.65914285714	16398.2957142857
	0.0258297	106.34	531.7			0.0258336	65.692	328.46			0.0258328	464.9712	2324.856			0.02583045	5309.94457142857	26549.7228571429			0.02583515	3398.78914285714	16993.9457142857
	0.02666405	108.1804	540.902			0.02666955	66.7089333333333	333.544666666667			0.0266656	477.8908	2389.454			0.0266625	5470.32485714286	27351.6242857143			0.02666405	3516.00485714286	17580.0242857143
	0.02750155	109.9742	549.871			0.0275008	67.6832	338.416			0.02750155	493.0418	2465.209			0.02749845	5624.51314285714	28122.5657142857			0.0275	3633.52628571429	18167.6314285714
	0.02833435	111.8886	559.443			0.02833595	68.6604	343.302			0.0283336	502.5058	2512.529			0.0283336	5772.64542857143	28863.2271428571			0.02833045	3748.11085714286	18740.5542857143
	0.02916405	113.7762	568.881			0.02916875	69.5976	347.988			0.02916795	515.2852	2576.426			0.0291625	5915.49542857143	29577.4771428571			0.0291664	3862.228	19311.14
	0.0299961	115.6944	578.472			0.02999765	70.5314	352.657			0.0300008	526.0404	2630.202			0.02999455	6051.10057142857	30255.5028571429			0.03000235	3975.18914285714	19875.9457142857
	0.0308328	117.5424	587.712			0.0308367	71.4309333333333	357.154666666667			0.03083205	534.931	2674.655			0.03083205	6182.80257142857	30914.0128571429			0.0308281	4086.18371428571	20430.9185714286
	0.03166875	119.468	597.34			0.0316672	72.3124	361.562			0.0316656	544.707	2723.535			0.0316656	6309.35571428571	31546.7785714286			0.0316656	4196.52171428571	20982.6085714285
	0.0325008	121.2524	606.262			0.03250155	73.2074666666667	366.037333333333			0.03250155	557.2098	2786.049			0.03249845	6433.91685714286	32169.5842857143			0.03249845	4304.32142857143	21521.6071428571
	0.0333336	123.2436	616.218			0.03333205	74.0684	370.342			0.0333336	571.474	2857.37			0.0333336	6553.39371428571	32766.9685714286			0.03333435	4411.63	22058.15
	0.03416485	125.062	625.31			0.03416795	74.9044666666667	374.522333333333			0.0341664	584.078	2920.39			0.0341625	6666.71571428571	33333.5785714286			0.0341664	4517.05485714286	22585.2742857143
	0.0350008	126.8696	634.348			0.0350008	75.7503333333333	378.751666666667			0.0349992	594.5076	2972.538			0.0349961	6778.01628571429	33890.0814285714			0.0350008	4620.57714285714	23102.8857142857
	0.03583205	128.638	643.19			0.0358336	76.5798	382.899			0.03583125	607.3652	3036.826			0.0358328	6888.65914285714	34443.2957142857			0.0358336	4721.81685714286	23609.0842857143
	0.03666795	130.5326	652.663			0.0366672	77.3994666666667	386.997333333333			0.03666795	618.2832	3091.416			0.0366672	6994.75057142857	34973.7528571429			0.0366672	4822.232	24111.16
	0.0375008	132.3582	661.791			0.0375031	78.1902666666667	390.951333333333			0.0375008	626.8654	3134.327			0.03749765	7099.20142857143	35496.0071428571			0.0374992	4921.97942857143	24609.8971428571
	0.03833205	134.1548	670.774			0.0383336	78.9642	394.821			0.0383336	640.516	3202.58			0.0383297	7201.15914285714	36005.7957142857			0.03833595	5019.94628571429	25099.7314285714
	0.0391656	135.9752	679.876			0.0391664	79.7181333333333	398.590666666667			0.0391656	648.8608	3244.304			0.0391625	7300.30628571428	36501.5314285714			0.03916485	5114.51542857143	25572.5771428571
	0.04000235	137.6886	688.443			0.04000075	80.4832	402.416			0.04000235	660.3598	3301.799			0.04000075	7400.68142857143	37003.4071428571			0.0399992	5210.46485714286	26052.3242857143
	0.04083125	139.3882	696.941			0.04083515	81.2156666666667	406.078333333333			0.04083595	673.1324	3365.662			0.0408336	7497.50057142857	37487.5028571429			0.04083125	5303.16885714286	26515.8442857143
	0.04166325	141.2626	706.313			0.04166795	81.973	409.865			0.04166795	681.7706	3408.853			0.0416664	7595.65057142857	37978.2528571429			0.0416672	5394.56742857143	26972.8371428571
	0.0425	143.0692	715.346			0.0424992	82.6931333333333	413.465666666667			0.0425	694.669	3473.345			0.0424953	7689.86685714286	38449.3342857143			0.04250155	5485.20942857143	27426.0471428571
	0.04333435	144.813	724.065			0.0433367	83.4341333333333	417.170666666667			0.0433336	703.6034	3518.017			0.043332	7785.33914285714	38926.6957142857			0.0433297	5574.23457142857	27871.1728571429
	0.0441664	146.5018	732.509			0.04416795	84.1536	420.768			0.0441664	714.6992	3573.496			0.0441664	7879.28028571429	39396.4014285714			0.0441672	5661.37742857143	28306.8871428571
	0.04500155	148.319	741.595			0.04500075	84.8305333333333	424.152666666667			0.0450031	725.239	3626.195			0.0449961	7973.14657142857	39865.7328571429			0.0449992	5747.04742857143	28735.2371428571
	0.0458328	149.9906	749.953			0.04583045	85.5349333333333	427.674666666667			0.0458336	735.0148	3675.074			0.0458281	8066.22942857143	40331.1471428571			0.0458336	5832.90628571429	29164.5314285714
	0.0466672	151.7736	758.868			0.0466703	86.2144666666667	431.072333333333			0.0466664	746.3434	3731.717			0.0466625	8158.642	40793.21			0.04666405	5916.82628571429	29584.1314285714
	0.0474992	153.4346	767.173			0.04750075	86.8768	434.384			0.04749765	755.6282	3778.141			0.0474992	8250.66914285714	41253.3457142857			0.04749845	5998.514	29992.57
	0.0483328	155.1606	775.803			0.0483336	87.5264666666667	437.632333333333			0.04833595	765.9182	3829.591			0.04833045	8342.99657142857	41714.9828571429			0.0483336	6079.65257142857	30398.2628571429
	0.04916485	156.8836	784.418			0.0491664	88.1765333333333	440.882666666667			0.0491695	776.1598	3880.799			0.0491672	8434.55971428571	42172.7985714286			0.0491664	6160.54457142857	30802.7228571429
	0.04999845	158.548	792.74			0.05000235	88.846	444.23			0.04999845	786.3388	3931.694			0.04999765	8528.46857142857	42642.3428571429			0.04999845	6239.296	31196.48
	0.05083045	160.3552	801.776			0.05083515	89.4814	447.407			0.05083515	796.2356	3981.178			0.0508289	8621.468	43107.34			0.05083595	6318.412	31592.06
	0.05166405	161.8676	809.338			0.0516695	90.1148666666667	450.574333333333			0.05166795	806.1264	4030.632			0.0516617	8713.94371428571	43569.7185714286			0.0516656	6394.15028571429	31970.7514285714
	0.05250235	163.57	817.85			0.05250075	90.766	453.83			0.05250155	815.795	4078.975			0.05249765	8807.56371428571	44037.8185714286			0.05250075	6471.25	32356.25
	0.05333435	165.1214	825.607			0.05333595	91.405	457.025			0.0533336	826.0436	4130.218			0.05333045	8899.894	44499.47			0.053332	6546.092	32730.46
	0.05416325	166.739	833.695			0.0541672	92.0315333333333	460.157666666667			0.05416875	835.6016	4178.008			0.05416485	8995.492	44977.46			0.0541672	6620.64628571429	33103.2314285714
	0.05499685	168.36	841.8			0.0549992	92.633	463.165			0.055	845.1452	4225.726			0.0549945	9087.92028571428	45439.6014285714			0.05500075	6693.92771428571	33469.6385714286
	0.05583435	169.9244	849.622			0.05583515	93.2446666666667	466.223333333333			0.05583435	854.8224	4274.112			0.05583515	9181.68342857143	45908.4171428571			0.0558336	6766.37457142857	33831.8728571429
	0.05666795	171.5722	857.861			0.05666875	93.7761333333333	468.880666666667			0.0566672	864.497	4322.485			0.0566672	9277.19657142857	46385.9828571429			0.0566656	6837.40971428571	34187.0485714286
	0.05749845	173.1708	865.854			0.05750155	94.409	472.045			0.0575031	873.8978	4369.489			0.05749845	9372.28457142857	46861.4228571429			0.0575	6908.08857142857	34540.4428571429
	0.0583328	174.7854	873.927			0.05833205	94.9522666666667	474.761333333333			0.0583336	883.554	4417.77			0.0583328	9468.89942857143	47344.4971428571			0.0583328	6979.99685714286	34899.9842857143
	0.0591656	176.4974	882.487			0.0591695	95.5498666666667	477.749333333333			0.0591664	892.8028	4464.014			0.0591617	9563.47571428571	47817.3785714286			0.05916485	7049.73371428571	35248.6685714286
	0.06	178.002	890.01			0.0599992	96.1042	480.521			0.0599992	902.4938	4512.469			0.05999845	9660.99085714286	48304.9542857143			0.06	7118.08885714286	35590.4442857143
	0.0608328	179.5842	897.921			0.06083435	96.7016666666667	483.508333333333			0.06083515	911.767	4558.835			0.06083125	9758.11142857143	48790.5571428571			0.0608328	7185.79628571428	35928.9814285714
	0.0616664	181.1528	905.764			0.0616672	97.2537333333333	486.268666666667			0.06166875	920.9454	4604.727			0.0616672	9854.912	49274.56			0.0616656	7253.89628571429	36269.4814285714
	0.06249765	182.68	913.4			0.06250235	97.8221333333333	489.110666666667			0.0624992	930.117	4650.585			0.06249685	9953.71428571428	49768.5714285714			0.0625	7321.17885714286	36605.8942857143
	0.063332	184.34	921.7			0.06333125	98.397	491.985			0.06333515	939.295	4696.475			0.06332655	10052.7465714286	50263.7328571429			0.06333435	7389.25085714286	36946.2542857143
	0.0641672	185.8328	929.164			0.0641664	98.9367333333333	494.683666666667			0.06416795	948.3528	4741.764			0.0641625	10152.6122857143	50763.0614285714			0.06416405	7453.64171428571	37268.2085714286
	0.06500155	187.3232	936.616			0.065	99.5163333333333	497.581666666667			0.065	957.6628	4788.314			0.06499765	10251.4725714286	51257.3628571429			0.0649992	7521.39085714286	37606.9542857143
	0.065832	188.8158	944.079			0.06583435	100.036466666667	500.182333333333			0.06583595	966.7232	4833.616			0.065832	10352.3151428571	51761.5757142857			0.065832	7587.202	37936.01
	0.06666485	190.2746	951.373			0.06666795	100.5816	502.908			0.0666672	975.4284	4877.142			0.0666672	10455.8562857143	52279.2814285714			0.06666485	7652.44714285714	38262.2357142857
	0.06750075	191.8364	959.182			0.0675	101.093066666667	505.465333333333			0.0675	984.5444	4922.722			0.06749375	10556.5097142857	52782.5485714286			0.0674992	7718.06142857143	38590.3071428571
	0.0683336	193.2434	966.217			0.068332	101.6338	508.169			0.06833515	993.6184	4968.092			0.0683336	10659.2168571429	53296.0842857143			0.06833515	7784.08571428571	38920.4285714286
	0.0691664	194.6718	973.359			0.06916795	102.1794	510.897			0.0691664	1002.321	5011.605			0.06916405	10763.6945714286	53818.4728571429			0.0691672	7847.83714285714	39239.1857142857
	0.06999765	196.0932	980.466			0.07000155	102.6716	513.358			0.0700031	1011.16	5055.8			0.07	10867.9542857143	54339.7714285714			0.0699992	7912.75742857143	39563.7871428571
	0.0708289	197.5766	987.883			0.07083125	103.192066666667	515.960333333333			0.07083435	1019.8642	5099.321			0.0708336	10972.2665714286	54861.3328571429			0.0708328	7979.27028571428	39896.3514285714
	0.0716672	199.1596	995.798			0.07166795	103.734466666667	518.672333333333			0.0716664	1028.5744	5142.872			0.07166325	11076.8691428571	55384.3457142857			0.07166325	8044.59457142857	40222.9728571429
	0.07250075	200.5308	1002.654			0.0724992	104.198333333333	520.991666666667			0.07250075	1037.3256	5186.628			0.07249765	11182.2622857143	55911.3114285714			0.07249845	8108.40971428571	40542.0485714286
	0.0733336	202.0196	1010.098			0.07333435	104.734066666667	523.670333333333			0.07333515	1046.065	5230.325			0.0733289	11288.2391428571	56441.1957142857			0.07333595	8173.12771428571	40865.6385714286
	0.0741656	203.4136	1017.068			0.0741672	105.2378	526.189			0.07416875	1054.59	5272.95			0.0741656	11395.2305714286	56976.1528571429			0.07416795	8237.81228571428	41189.0614285714
	0.07499765	204.8442	1024.221			0.0750031	105.7404	528.702			0.07499845	1063.1518	5315.759			0.0749992	11505.9537142857	57529.7685714286			0.0749953	8302.44771428571	41512.2385714286
	0.0758336	206.327	1031.635			0.07583435	106.224933333333	531.124666666667			0.07583435	1071.5796	5357.898			0.0758281	11614.7457142857	58073.7285714286			0.0758328	8368.68371428571	41843.4185714286
	0.07666795	207.6198	1038.099			0.07666405	106.714733333333	533.573666666667			0.07666875	1079.9154	5399.577			0.0766617	11724.5902857143	58622.9514285714			0.0766656	8432.76285714286	42163.8142857143
	0.0774992	209.0922	1045.461			0.07749845	107.2376	536.188			0.0774992	1088.4722	5442.361			0.0774992	11833.8082857143	59169.0414285714			0.0775	8498.91057142857	42494.5528571429
	0.07833435	210.4184	1052.092			0.0783367	107.731	538.655			0.07833515	1096.9434	5484.717			0.07833515	11944.9514285714	59724.7571428571			0.078332	8563.84457142857	42819.2228571429
	0.0791625	211.7132	1058.566			0.0791695	108.188466666667	540.942333333333			0.07916875	1105.2376	5526.188			0.0791656	12057.0402857143	60285.2014285714			0.07916715	8629.83971428571	43149.1985714286
	0.0799992	213.1846	1065.923			0.0799984	108.676866666667	543.384333333333			0.08000075	1113.3962	5566.981			0.07999765	12167.848	60839.24			0.08000075	8695.76	43478.8
	0.08083435	214.4788	1072.394			0.08083435	109.166933333333	545.834666666667			0.08083355	1121.886	5609.43			0.08083125	12280.4411428571	61402.2057142857			0.08083355	8761.86742857143	43809.3371428571
	0.0816664	215.8446	1079.223			0.08166795	109.6518	548.259			0.0816664	1129.913	5649.565			0.08166715	12395.4757142857	61977.3785714286			0.08166875	8827.68714285714	44138.4357142857
	0.0824953	217.197	1085.985			0.08250155	110.125533333333	550.627666666667			0.08250075	1138.2892	5691.446			0.0825	12510.356	62551.78			0.08250075	8894.578	44472.89
	0.0833336	218.6002	1093.001			0.0833328	110.591533333333	552.957666666667			0.08333515	1146.2254	5731.127			0.08333045	12623.9231428571	63119.6157142857			0.0833336	8962.05057142857	44810.2528571428
	0.0841664	219.9826	1099.913			0.0841664	111.093533333333	555.467666666667			0.08416795	1154.2756	5771.378			0.0841625	12738.3768571429	63691.8842857143			0.08416485	9029.83714285714	45149.1857142857
	0.08500155	221.2146	1106.073			0.08500155	111.5598	557.799			0.08500075	1162.5008	5812.504			0.085	12856.3922857143	64281.9614285714			0.085	9096.252	45481.26
	0.08583125	222.5192	1112.596			0.08583515	112.029866666667	560.149333333333			0.08583515	1170.4936	5852.468			0.08583125	12972.3054285714	64861.5271428571			0.0858328	9163.75514285714	45818.7757142857
	0.08666405	223.7992	1118.996			0.0866664	112.486266666667	562.431333333333			0.08666875	1178.5464	5892.732			0.0866664	13087.9614285714	65439.8071428571			0.08666485	9232.99628571429	46164.9814285714
	0.0874984	225.1948	1125.974			0.08750155	112.942866666667	564.714333333333			0.08750075	1186.3348	5931.674			0.0874992	13206.3917142857	66031.9585714286			0.0874984	9301.44371428571	46507.2185714286
	0.08833125	226.518	1132.59			0.0883367	113.406866666667	567.034333333333			0.0883328	1194.1906	5970.953			0.0883289	13325.7942857143	66628.9714285714			0.0883328	9370.84314285714	46854.2157142857
	0.08916795	227.7866	1138.933			0.08916795	113.8768	569.384			0.08916715	1202.1084	6010.542			0.0891648	13445.7851428571	67228.9257142857			0.0891656	9439.06228571429	47195.3114285714
	0.0899984	229.0532	1145.266			0.09	114.3244	571.622			0.09	1209.946	6049.73			0.09	13565.7965714286	67828.9828571429			0.09	9509.70228571429	47548.5114285714
	0.0908328	230.3348	1151.674			0.0908359	114.771066666667	573.855333333333			0.0908336	1217.7678	6088.839			0.09001715	13568.1705714286	67840.8528571428			0.09083125	9579.12628571428	47895.6314285714
	0.0916664	231.5982	1157.991			0.0916672	115.206266666667	576.031333333333			0.0916672	1225.4116	6127.058			0.0900164	10520.0417142857	52600.2085714286			0.09166875	9649.39685714286	48246.9842857143
	0.09249765	232.81	1164.05			0.09250155	115.660266666667	578.301333333333			0.0924992	1233.0942	6165.471			0.0892867	10205.6077142857	51028.0385714286			0.0924992	9720.832	48604.16
	0.0933336	234.136	1170.68			0.0933336	116.0836	580.418			0.0933336	1240.9058	6204.529			0.0883789	9642.62742857143	48213.1371428571			0.0933328	9792.91114285714	48964.5557142857
	0.09416715	235.3264	1176.632			0.0941664	116.526066666667	582.630333333333			0.0941664	1248.4462	6242.231			0.08752655	9150.63457142857	45753.1728571429			0.0941664	9863.30685714286	49316.5342857143
	0.0949984	236.5782	1182.891			0.0950031	116.985733333333	584.928666666667			0.0950031	1255.9176	6279.588			0.0866867	8693.14657142857	43465.7328571429			0.0949992	9935.11171428571	49675.5585714286
	0.0958328	237.7752	1188.876			0.0958328	117.4498	587.249			0.0958336	1263.3964	6316.982			0.08585075	8265.59142857143	41327.9571428571			0.0958359	10008.9982857143	50044.9914285714
	0.09666715	239.06	1195.3			0.0966695	117.894666666667	589.473333333333			0.0966664	1271.0738	6355.369			0.08501795	7862.59	39312.95			0.09666405	10083.1397142857	50415.6985714286
	0.0975	240.3278	1201.639			0.09750075	118.358933333333	591.794666666667			0.09750155	1278.646	6393.23			0.0841836	7481.12542857143	37405.6271428571			0.0975	10155.7117142857	50778.5585714286
	0.098332	241.5358	1207.679			0.09833125	118.782333333333	593.911666666667			0.0983359	1286.0396	6430.198			0.08335155	7127.80028571428	35639.0014285714			0.09833125	10229.6974285714	51148.4871428571
	0.0991648	242.7368	1213.684			0.09916715	119.1918	595.959			0.09916795	1293.5524	6467.762			0.0825164	6797.01	33985.05			0.09916325	10304.56	51522.8
	0.10000075	243.8964	1219.482			0.10000075	119.6406	598.203			0.10000155	1300.9724	6504.862			0.0816859	6489.66685714286	32448.3342857143			0.1	10380.1285714286	51900.6428571429
	0.100832	245.1432	1225.716			0.1008359	120.0872	600.436			0.1008336	1308.206	6541.03			0.08085155	6202.48828571428	31012.4414285714			0.1008367	10455.6365714286	52278.1828571429
	0.1016656	246.3284	1231.642			0.10166485	120.521	602.605			0.10166715	1315.4438	6577.219			0.08001795	5936.10457142857	29680.5228571429			0.1016664	10530.2257142857	52651.1285714286
	0.10250235	247.4954	1237.477			0.10250155	120.952133333333	604.760666666667			0.1025	1322.7916	6613.958			0.0791828	5688.04571428571	28440.2285714286			0.10249765	10608.1705714286	53040.8528571429
	0.10333355	248.7298	1243.649			0.1033367	121.363	606.815			0.10333355	1330.1658	6650.829			0.0783539	5452.78714285714	27263.9357142857			0.10332965	10684.2722857143	53421.3614285714
	0.1041656	249.9182	1249.591			0.1041656	121.775	608.875			0.1041695	1337.2412	6686.206			0.0775164	5230.37285714286	26151.8642857143			0.1041695	10763.2594285714	53816.2971428571
	0.10499685	251.0084	1255.042			0.105	122.2246	611.123			0.105	1344.318	6721.59			0.0766828	5022.87285714286	25114.3642857143			0.1049984	10839.8488571429	54199.2442857143
	0.1058336	252.1724	1260.862			0.1058367	122.620066666667	613.100333333333			0.1058336	1351.6412	6758.206			0.07585	4823.07714285714	24115.3857142857			0.1058328	10918.6597142857	54593.2985714286
	0.10666875	253.3862	1266.931			0.10666715	123.082066666667	615.410333333333			0.10666715	1358.6896	6793.448			0.07501795	4631.74657142857	23158.7328571429			0.10666715	10997.8828571429	54989.4142857143
	0.10749765	254.5502	1272.751			0.10750465	123.5038	617.519			0.1075	1365.7622	6828.811			0.0741875	4445.28857142857	22226.4428571429			0.1074984	11075.7691428571	55378.8457142857
	0.10833515	255.7098	1278.549			0.10833355	123.901333333333	619.506666666667			0.1083367	1372.704	6863.52			0.07334765	4266.39457142857	21331.9728571429			0.10833515	11157.018	55785.09
	0.10916325	256.8038	1284.019			0.1091703	124.352466666667	621.762333333333			0.10916715	1379.8808	6899.404			0.0725156	4092.35942857143	20461.7971428571			0.10916485	11237.8988571429	56189.4942857143
	0.1099984	258.0498	1290.249			0.11	124.770733333333	623.853666666667			0.11000235	1386.689	6933.445			0.07168435	3922.89857142857	19614.4928571429			0.11	11317.2725714286	56586.3628571429
	0.1108328	259.1922	1295.961			0.11083435	125.167133333333	625.835666666667			0.11083435	1393.4912	6967.456			0.07085	3759.83914285714	18799.1957142857			0.1100164	11318.8768571429	56594.3842857143
	0.11166795	260.3572	1301.786			0.1116695	125.5998	627.999			0.11166875	1400.6748	7003.374			0.0700172	3599.01371428571	17995.0685714286			0.11001715	8897.25857142857	44486.2928571429
	0.11250075	261.4998	1307.499			0.11250075	126.0528	630.264			0.11250075	1407.3548	7036.774			0.0691836	3441.462	17207.31			0.10928435	8661.94714285714	43309.7357142857
	0.1133328	262.5982	1312.991			0.1133367	126.461133333333	632.305666666667			0.11333435	1413.8556	7069.278			0.06835155	3287.74314285714	16438.7157142857			0.10838125	8234.10657142857	41170.5328571429
	0.11416715	263.763	1318.815			0.11416715	126.854666666667	634.273333333333			0.11416875	1420.7614	7103.807			0.0675156	3137.67342857143	15688.3671428571			0.10752185	7851.95228571428	39259.7614285714
	0.11500235	264.845	1324.225			0.11499765	127.2634	636.317			0.11500235	1427.6118	7138.059			0.0666867	2993.91342857143	14969.5671428571			0.1066867	7500.09171428571	37500.4585714286
	0.1158328	266.003	1330.015			0.1158359	127.683466666667	638.417333333333			0.1158328	1434.3322	7171.661			0.06585235	2849.28228571429	14246.4114285714			0.10585	7165.39542857143	35826.9771428571
	0.11666715	267.0782	1335.391			0.11666795	128.0818	640.409			0.1166703	1440.9368	7204.684			0.0650172	2707.92685714286	13539.6342857143			0.10501795	6846.41428571429	34232.0714285714
	0.11749765	268.1292	1340.646			0.1175031	128.500866666667	642.504333333333			0.11750075	1447.5056	7237.528			0.0641836	2572.72114285714	12863.6057142857			0.10418825	6545.90628571429	32729.5314285714
	0.118332	269.2596	1346.298			0.11833435	128.892666666667	644.463333333333			0.1183328	1454.253	7271.265			0.06334845	2438.96857142857	12194.8428571429			0.1033492	6259.61257142857	31298.0628571429
	0.1191695	270.3664	1351.832			0.1191672	129.2986	646.493			0.1191656	1460.8244	7304.122			0.0625164	2308.01628571429	11540.0814285714			0.10251325	5990.354	29951.77
	0.11999765	271.407	1357.035			0.1200039	129.7218	648.609			0.12000155	1467.4696	7337.348			0.06168515	2179.09628571429	10895.4814285714			0.1016867	5739.62742857143	28698.1371428571
	0.12083435	272.4992	1362.496			0.1208367	130.103533333333	650.517666666667			0.1208367	1473.9082	7369.541			0.06085	2053.02142857143	10265.1071428571			0.10085155	5500.52428571428	27502.6214285714
	0.1216648	273.511	1367.555			0.12166875	130.531466666667	652.657333333333			0.1216648	1480.5374	7402.687			0.06001485	1931.36942857143	9656.84714285714			0.10001715	5279.68742857143	26398.4371428571
	0.12250155	274.704	1373.52			0.12249685	130.8774	654.387			0.1225	1486.9716	7434.858			0.059182	1812.81714285714	9064.08571428571			0.0991836	5069.74257142857	25348.7128571429
	0.1233336	275.7362	1378.681			0.12333435	131.337466666667	656.687333333333			0.1233336	1493.3322	7466.661			0.05835075	1698.206	8491.03			0.09834765	4871.25942857143	24356.2971428571
	0.1241656	276.7652	1383.826			0.12416795	131.724066666667	658.620333333333			0.12416875	1499.9268	7499.634			0.05751405	1584.60342857143	7923.01714285714			0.0975172	4686.16857142857	23430.8428571429
	0.1249992	277.8776	1389.388			0.12500235	132.116466666667	660.582333333333			0.12500545	1506.4158	7532.079			0.0566836	1474.05828571429	7370.29142857143			0.09668045	4508.75771428571	22543.7885714286
	0.125832	278.9324	1394.662			0.12583435	132.557533333333	662.787666666667			0.12583355	1512.5072	7562.536			0.0558531	1368.09542857143	6840.47714285714			0.0958531	4341.99028571429	21709.9514285714
	0.1266648	279.9824	1399.912			0.12666795	132.9436	664.718			0.1266664	1518.7476	7593.738			0.0550156	1264.18057142857	6320.90285714286			0.09501715	4178.87771428571	20894.3885714286
	0.12750075	281.1388	1405.694			0.12750075	133.365466666667	666.827333333333			0.12750155	1525.212	7626.06			0.0541836	1164.13571428571	5820.67857142857			0.094182	4024.71971428571	20123.5985714286
	0.128332	282.2892	1411.446			0.1283367	133.749866666667	668.749333333333			0.1283328	1531.4874	7657.437			0.05335155	1065.10028571429	5325.50142857143			0.0933484	3876.14285714286	19380.7142857143
	0.12916715	283.2802	1416.401			0.12916715	134.145066666667	670.725333333333			0.12917265	1537.6564	7688.282			0.0525164	969.267714285714	4846.33857142857			0.09251715	3734.11342857143	18670.5671428571
	0.1299984	284.343	1421.715			0.13000075	134.595133333333	672.975666666667			0.13000155	1543.7006	7718.503			0.05168435	878.748571428571	4393.74285714286			0.0916859	3595.78942857143	17978.9471428571
	0.13083355	285.4582	1427.291			0.1308328	134.9606	674.803			0.13083355	1549.9478	7749.739			0.05085155	789.040857142857	3945.20428571429			0.09085	3461.98771428571	17309.9385714286
	0.1316695	286.5224	1432.612			0.13166875	135.364533333333	676.822666666667			0.13166485	1555.9484	7779.742			0.05001795	701.766285714286	3508.83142857143			0.09001405	3330.85685714286	16654.2842857143
	0.13249765	287.5072	1437.536			0.1325	135.742866666667	678.714333333333			0.13250155	1562.1764	7810.882			0.04918515	617.687428571429	3088.43714285714			0.0891859	3205.55628571429	16027.7814285714
	0.1333359	288.5498	1442.749			0.13333515	136.145	680.725			0.1333367	1568.019	7840.095			0.04834765	536.898857142857	2684.49428571429			0.08835	3080.89457142857	15404.4728571429
	0.1341656	289.5994	1447.997			0.13416795	136.543133333333	682.715666666667			0.13416485	1573.9798	7869.899			0.0475156	461.893428571429	2309.46714285714			0.08751875	2963.09628571429	14815.4814285714
	0.1350031	290.609	1453.045			0.135	136.926666666667	684.633333333333			0.13500075	1579.834	7899.17			0.04668125	388.381714285714	1941.90857142857			0.0866836	2845.93857142857	14229.6928571429
	0.135832	291.6612	1458.306			0.13583435	137.350333333333	686.751666666667			0.13583435	1585.5816	7927.908			0.04584845	317.915428571428	1589.57714285714			0.0858492	2731.22171428571	13656.1085714286
	0.13666485	292.6136	1463.068			0.1366664	137.724333333333	688.621666666667			0.13666875	1591.7394	7958.697			0.0450156	250.336	1251.68			0.0850164	2620.19628571429	13100.9814285714
	0.13750235	293.7286	1468.643			0.13750155	138.107933333333	690.539666666667			0.13750155	1597.3638	7986.819			0.04418435	191.008285714286	955.041428571429			0.084182	2513.14142857143	12565.7071428571
	0.1383336	294.7226	1473.613			0.13833515	138.489733333333	692.448666666667			0.13833435	1602.881	8014.405			0.04335075	136.196285714286	680.981428571429			0.08335465	2409.29285714286	12046.4642857143
	0.13916795	295.6812	1478.406			0.13916715	138.881733333333	694.408666666667			0.13916875	1608.6226	8043.113			0.0425164	107.545428571429	537.727142857143			0.0825156	2303.87714285714	11519.3857142857
	0.14000075	296.7222	1483.611			0.13999765	139.2616	696.308			0.1400023	1614.3992	8071.996			0.0416836	86.122	430.61			0.08168045	2203.52628571429	11017.6314285714
	0.1408328	297.6526	1488.263			0.14083515	139.6872	698.436			0.1408336	1619.9782	8099.891			0.04085075	47.4765714285714	237.382857142857			0.08084765	2106.29085714286	10531.4542857143
	0.14166795	298.7388	1493.694			0.14166875	140.059	700.295			0.14166795	1625.4338	8127.169			0.0400156	4.62171428571428	23.1085714285714			0.08001875	2012.20257142857	10061.0128571429
	0.1425	299.7148	1498.574			0.14250235	140.4668	702.334			0.14250155	1630.8508	8154.254			0.03918125	-25.2762857142857	-126.381428571429			0.07918515	1918.96142857143	9594.80714285714
	0.1433336	300.6686	1503.343			0.14333515	140.8388	704.194			0.1433328	1636.4034	8182.017			0.03834685	-45.1522857142857	-225.761428571429			0.07835	1828.66371428571	9143.31857142857
	0.14416795	301.7408	1508.704			0.14416875	141.2488	706.244			0.1441664	1641.6862	8208.431			0.03751795	-57.0011428571429	-285.005714285714			0.07751095	1740.36171428571	8701.80857142857
	0.14499685	302.694	1513.47			0.1449992	141.633466666667	708.167333333333			0.1450031	1646.9634	8234.817			0.03668595	-64.7114285714286	-323.557142857143			0.0766836	1656.31685714286	8281.58428571429
	0.1458359	303.7676	1518.838			0.14583435	142.0212	710.106			0.14583435	1652.0702	8260.351			0.03584685	-65.9968571428571	-329.984285714286			0.07585235	1572.06971428571	7860.34857142857
	0.14666795	304.7176	1523.588			0.1466695	142.405533333333	712.027666666667			0.1466656	1657.3516	8286.758			0.03501485	-65.9068571428571	-329.534285714286			0.07501795	1490.90885714286	7454.54428571429
	0.1474984	305.6482	1528.241			0.1474992	142.7884	713.942			0.14750075	1662.4064	8312.032			0.0341797	-65.4368571428571	-327.184285714286			0.07418515	1412.01657142857	7060.08285714286
	0.1483328	306.777	1533.885			0.14833515	143.2082	716.041			0.1483328	1667.5322	8337.661			0.03335155	-64.9822857142857	-324.911428571429			0.07335075	1334.87942857143	6674.39714285714
	0.1491656	307.8268	1539.134			0.14916715	143.569333333333	717.846666666667			0.14916875	1672.8156	8364.078			0.0325133	-64.5822857142857	-322.911428571429			0.0725156	1259.83714285714	6299.18571428571
	0.15000155	308.8904	1544.452			0.1500023	143.964933333333	719.824666666667			0.15	1677.6066	8388.033			0.0316828	-64.1002857142857	-320.501428571429			0.0716828	1187.85571428571	5939.27857142857
	0.1508328	309.8626	1549.313			0.15083515	144.360933333333	721.804666666667			0.1508336	1682.2178	8411.089			0.0308492	-63.9277142857143	-319.638571428571			0.0708531	1118.40885714286	5592.04428571429
	0.15166715	310.847	1554.235			0.1516664	144.7452	723.726			0.1516664	1686.746	8433.73			0.03001405	-63.7551428571429	-318.775714285714			0.0700172	1048.42314285714	5242.11571428571
	0.15250075	311.7834	1558.917			0.15250235	145.155666666667	725.778333333333			0.15250235	1691.6668	8458.334			0.02918125	-63.5162857142857	-317.581428571429			0.06918045	982.186285714286	4910.93142857143
	0.15333435	312.727	1563.635			0.15333125	145.5332	727.666			0.1533328	1696.518	8482.59			0.02835155	-63.3785714285714	-316.892857142857			0.0683492	918.699714285714	4593.49857142857
	0.15416715	313.8254	1569.127			0.15416715	145.938066666667	729.690333333333			0.15416795	1701.2066	8506.033			0.0275133	-63.0768571428571	-315.384285714286			0.0675172	856.216571428571	4281.08285714286
	0.15500075	314.8208	1574.104			0.15500075	146.282666666667	731.413333333333			0.15500075	1706.0408	8530.204			0.0266797	-63.1757142857143	-315.878571428571			0.06668435	795.614285714286	3978.07142857143
	0.15583125	315.7824	1578.912			0.15583435	146.6922	733.461			0.1558359	1711.2188	8556.094			0.02584845	-62.9188571428571	-314.594285714286			0.06585075	737.884285714286	3689.42142857143
	0.15666795	316.7236	1583.618			0.1566664	147.068266666667	735.341333333333			0.15666715	1716.1194	8580.597			0.02501485	-62.7137142857143	-313.568571428571			0.06501485	680.549142857143	3402.74571428571
	0.15749685	317.7088	1588.544			0.1574992	147.440066666667	737.200333333333			0.15750155	1721.243	8606.215			0.02418125	-62.682	-313.41			0.0641828	626.651428571428	3133.25714285714
	0.15833435	318.7048	1593.524			0.15833435	147.8464	739.232			0.15833275	1726.2348	8631.174			0.02334685	-62.4694285714286	-312.347142857143			0.06335235	574.151142857143	2870.75571428571
	0.1591664	319.7874	1598.937			0.1591695	148.217133333333	741.085666666667			0.1591664	1731.5794	8657.897			0.0225164	-62.378	-311.89			0.0625172	524.750571428571	2623.75285714286
	0.1599992	320.581	1602.905			0.15999995	148.618333333333	743.091666666667			0.16000155	1736.6368	8683.184			0.0216797	-62.4468571428571	-312.234285714286			0.0616836	475.566571428571	2377.83285714286
	0.16083355	321.597	1607.985			0.160832	148.998666666667	744.993333333333			0.16083355	1741.7482	8708.741			0.02085	-62.2628571428571	-311.314285714286			0.06085	428.579142857143	2142.89571428571
	0.1616656	322.6062	1613.031			0.16166635	149.375333333333	746.876666666667			0.1616695	1747.1166	8735.583			0.02001405	-62.1682857142857	-310.841428571429			0.06001795	384.912857142857	1924.56428571429
	0.1624992	323.619	1618.095			0.1625	149.740066666667	748.700333333333			0.16249765	1752.5176	8762.588			0.0191828	-62.0768571428571	-310.384285714286			0.05918045	342.76	1713.8
	0.1633328	324.6392	1623.196			0.16333435	150.1242	750.621			0.1633359	1758.16	8790.8			0.01834845	-61.9257142857143	-309.628571428571			0.0583531	303.150285714286	1515.75142857143
	0.16416635	325.4676	1627.338			0.16416635	150.501133333333	752.505666666667			0.16416715	1763.9356	8819.678			0.01751485	-62.0305714285714	-310.152857142857			0.0575172	264.133142857143	1320.66571428571
	0.16500155	326.5186	1632.593			0.1650023	150.900733333333	754.503666666667			0.16500155	1770.084	8850.42			0.0166836	-61.8874285714286	-309.437142857143			0.0566836	228.162857142857	1140.81428571429
	0.16583355	327.4878	1637.439			0.165832	151.2656	756.328			0.165832	1776.203	8881.015			0.01585	-61.7571428571429	-308.785714285714			0.05584765	195.1	975.5
	0.16666405	328.4704	1642.352			0.1666695	151.674733333333	758.373666666667			0.16666715	1782.3638	8911.819			0.0150164	-61.806	-309.03			0.0550164	164.758571428571	823.792857142857
	0.1674992	329.421	1647.105			0.1675031	152.072333333333	760.361666666667			0.16749995	1788.5148	8942.574			0.01418045	-61.7254285714286	-308.627142857143			0.0541836	135.535142857143	677.675714285714
	0.16833355	330.42	1652.1			0.16833275	152.462533333333	762.312666666667			0.16833435	1795.4618	8977.309			0.01334765	-61.63	-308.15			0.05334845	119.538	597.69
	0.1691656	331.283	1656.415			0.16916715	152.854466666667	764.272333333333			0.1691695	1802.1942	9010.971			0.01251795	-61.5265714285714	-307.632857142857			0.0525172	114.229714285714	571.148571428571
	0.1699984	332.3176	1661.588			0.17000155	153.220066666667	766.100333333333			0.16999995	1808.5912	9042.956			0.0116836	-61.5585714285714	-307.792857142857			0.05168435	93.6922857142857	468.461428571429
	0.17083435	333.322	1666.61			0.1708328	153.605266666667	768.026333333333			0.170832	1815.3528	9076.764			0.0108461	-61.5694285714286	-307.847142857143			0.05085	65.7197142857143	328.598571428571
	0.1716656	334.2308	1671.154			0.1716695	153.972666666667	769.863333333333			0.17166795	1822.2682	9111.341			0.0100156	-61.5277142857143	-307.638571428571			0.0500164	40.5157142857143	202.578571428571
	0.17249995	335.2566	1676.283			0.1724984	154.373333333333	771.866666666667			0.17249995	1829.0866	9145.433			0.00918045	-61.4325714285714	-307.162857142857			0.04918435	21.6917142857143	108.458571428571
	0.1733328	336.1616	1680.808			0.17333355	154.774133333333	773.870666666667			0.17333435	1835.9574	9179.787			0.00834845	-61.3991428571428	-306.995714285714			0.04835	6.67228571428571	33.3614285714286
	0.1741656	337.1366	1685.683			0.1741656	155.148	775.74			0.17416715	1842.961	9214.805			0.00751405	-61.3888571428571	-306.944285714286			0.0475195	-2.83228571428571	-14.1614285714286
	0.1749976	338.1368	1690.684			0.17499995	155.498466666667	777.492333333333			0.1749992	1850.0616	9250.308			0.0066828	-61.2845714285714	-306.422857142857			0.0466797	-7.94485714285714	-39.7242857142857
	0.17583355	339.0476	1695.238			0.17583435	155.840333333333	779.201666666667			0.17583355	1856.926	9284.63			0.00585	-61.2762857142857	-306.381428571429			0.04585235	-10.058	-50.29
	0.1766664	340.0274	1700.137			0.17666715	156.2472	781.236			0.17666715	1863.9198	9319.599			0.0050172	-61.2651428571429	-306.325714285714			0.0450164	-11.1094285714286	-55.5471428571429
	0.17749995	340.8912	1704.456			0.17750155	156.621133333333	783.105666666667			0.1775023	1871.283	9356.415			0.00418435	-61.156	-305.78			0.04418595	-13.068	-65.34
	0.17833355	341.9322	1709.661			0.1783312	157.002466666667	785.012333333333			0.1783328	1878.416	9392.08			0.0033508	-61.2234285714286	-306.117142857143			0.0433461	-13.6991428571429	-68.4957142857143
	0.17916405	342.7828	1713.914			0.1791695	157.403533333333	787.017666666667			0.1791656	1885.6032	9428.016			0.0025156	-61.1262857142857	-305.631428571429			0.0425172	-13.9068571428571	-69.5342857142857
	0.1799984	343.8292	1719.146			0.18000155	157.759133333333	788.795666666667			0.1799992	1892.7222	9463.611			0.00168045	-61.1897142857143	-305.948571428571			0.0416836	-13.9034285714286	-69.5171428571429
	0.18083355	344.7972	1723.986			0.18083515	158.149533333333	790.747666666667			0.18083515	1900.6082	9503.041			0.00084765	-61.1385714285714	-305.692857142857			0.04085075	-13.9922857142857	-69.9614285714286
	0.18166715	345.7692	1728.846			0.18166795	158.538	792.69			0.1816656	1907.839	9539.195			0.00001485	-61.1331428571429	-305.665714285714			0.0400195	-13.7211428571429	-68.6057142857143
	0.1824992	346.7184	1733.592			0.18250075	158.945866666667	794.729333333333			0.18249995	1915.0906	9575.453			-0.0008172	-61.0657142857143	-305.328571428571			0.03918125	-14.044	-70.22
	0.18333045	347.5684	1737.842			0.183332	159.3016	796.508			0.183332	1922.5468	9612.734			-0.00165315	-61.1411428571429	-305.705714285714			0.0383492	-13.9754285714286	-69.8771428571429
	0.18416405	348.6274	1743.137			0.1841687	159.6946	798.473			0.1841664	1930.2258	9651.129			-0.00176955	-61.0891428571428	-305.445714285714			0.0375164	-13.8882857142857	-69.4414285714286
	0.18500075	349.5976	1747.988			0.18500075	160.088	800.44			0.18499995	1937.6914	9688.457								0.03668435	-13.7617142857143	-68.8085714285714
	0.18583125	350.4868	1752.434			0.18583355	160.458733333333	802.293666666667			0.1858359	1945.398	9726.99								0.0358539	-13.7768571428571	-68.8842857142857
	0.1866656	351.5204	1757.602			0.1866648	160.866066666667	804.330333333333			0.18666715	1952.8846	9764.423								0.03501795	-13.8965714285714	-69.4828571428571
	0.18749685	352.498	1762.49			0.18750075	161.2104	806.052			0.1874984	1960.6356	9803.178								0.0341797	-13.8748571428571	-69.3742857142857
	0.18833355	353.4252	1767.126			0.1883328	161.5976	807.988			0.1883359	1968.304	9841.52								0.03335	-14.026	-70.13
	0.18916635	354.3886	1771.943			0.18916635	161.992066666667	809.960333333333			0.18916795	1975.659	9878.295								0.0325164	-13.8285714285714	-69.1428571428571
	0.19000075	355.3156	1776.578			0.1900015	162.358933333333	811.794666666667			0.19000385	1983.5306	9917.653								0.03168595	-13.7357142857143	-68.6785714285714
	0.19083355	356.262	1781.31			0.19083435	162.758866666667	813.794333333333			0.1908328	1991.2172	9956.086								0.03084685	-13.9674285714286	-69.8371428571429
	0.1916609	357.1516	1785.758			0.19166635	163.102466666667	815.512333333333			0.19166635	1998.79	9993.95								0.03001875	-13.9477142857143	-69.7385714285714
	0.19249995	358.2436	1791.218			0.1924992	163.520666666667	817.603333333333			0.1924992	2006.563	10032.815								0.02918125	-14.0262857142857	-70.1314285714286
	0.19333355	359.1386	1795.693			0.1933367	163.901533333333	819.507666666667			0.1933359	2014.7074	10073.537								0.02834765	-13.9334285714286	-69.6671428571429
	0.19416405	360.0052	1800.026			0.19416795	164.2514	821.257			0.1941695	2022.5204	10112.602								0.0275211	-13.7448571428571	-68.7242857142857
	0.1949992	361.0642	1805.321			0.19499995	164.680266666667	823.401333333333			0.1949992	2030.0772	10150.386								0.0266836	-13.874	-69.37
	0.19583045	361.8996	1809.498			0.195832	165.016866666667	825.084333333333			0.1958312	2037.976	10189.88								0.0258492	-13.8557142857143	-69.2785714285714
	0.19666325	362.9514	1814.757			0.1966664	165.406466666667	827.032333333333			0.19666715	2046.1716	10230.858								0.02501795	-13.8714285714286	-69.3571428571429
	0.19750075	363.911	1819.555			0.19749995	165.783733333333	828.918666666667			0.19749995	2053.915	10269.575								0.0241836	-13.834	-69.17
	0.1983312	364.8126	1824.063			0.1983328	166.171866666667	830.859333333333			0.19833825	2062.1092	10310.546								0.0233508	-13.8297142857143	-69.1485714285714
	0.1991656	365.7942	1828.971			0.199164	166.606133333333	833.030666666667			0.19916635	2070.0238	10350.119								0.0225172	-13.8245714285714	-69.1228571428571
	0.1999945	366.738	1833.69			0.20000385	166.9788	834.894			0.1999984	2078.216	10391.08								0.02168205	-13.9151428571429	-69.5757142857143
	0.2008312	367.7308	1838.654			0.2008328	167.351266666667	836.756333333333			0.20083435	2086.1852	10430.926								0.02085155	-13.804	-69.02
	0.20166635	368.596	1842.98			0.2016648	167.736866666667	838.684333333333			0.2016687	2094.3502	10471.751								0.02001795	-13.7622857142857	-68.8114285714286
	0.20250155	369.6276	1848.138			0.2024992	168.114533333333	840.572666666667			0.2025023	2102.6294	10513.147								0.0191867	-13.8108571428571	-69.0542857142857
	0.20333275	370.541	1852.705			0.20333435	168.533466666667	842.667333333333			0.20333045	2110.6432	10553.216								0.01834845	-13.946	-69.73
	0.2041609	371.4232	1857.116			0.2041695	168.897066666667	844.485333333333			0.20416715	2118.7806	10593.903								0.01751955	-13.9565714285714	-69.7828571428571
	0.2049976	372.4896	1862.448			0.20500075	169.2804	846.402			0.20499995	2126.941	10634.705								0.01668205	-13.9222857142857	-69.6114285714286
	0.20583435	373.2888	1866.444			0.2058359	169.647533333333	848.237666666667			0.20583355	2135.4044	10677.022								0.0158508	-13.912	-69.56
	0.2066656	374.3484	1871.742			0.20666635	170.071466666667	850.357333333333			0.20666715	2143.891	10719.455								0.0150164	-13.8982857142857	-69.4914285714286
	0.20749685	375.2112	1876.056			0.20750075	170.460133333333	852.300666666667			0.20750075	2152.0724	10760.362								0.0141836	-13.8542857142857	-69.2714285714286
	0.20833045	376.1522	1880.761			0.2083359	170.811533333333	854.057666666667			0.2083312	2160.3032	10801.516								0.01335235	-13.8328571428571	-69.1642857142857
	0.209164	377.099	1885.495			0.2091687	171.215533333333	856.077666666667			0.20916635	2169.0026	10845.013								0.0125172	-13.8514285714286	-69.2571428571429
	0.21000075	378.0284	1890.142			0.21000075	171.561866666667	857.809333333333			0.2100023	2177.1302	10885.651								0.0116836	-13.9505714285714	-69.7528571428571
	0.210832	379.0676	1895.338			0.21083355	171.9434	859.717			0.2108367	2185.62	10928.1								0.01085235	-13.7831428571429	-68.9157142857143
	0.2116656	379.939	1899.695			0.2116664	172.362	861.81			0.21166795	2194.0996	10970.498								0.01001795	-13.8462857142857	-69.2314285714286
	0.21249685	380.9592	1904.796			0.2125039	172.7016	863.508			0.21249995	2202.554	11012.77								0.00918435	-13.8685714285714	-69.3428571428571
	0.213332	381.9286	1909.643			0.21333355	173.103066666667	865.515333333333			0.2133359	2211.1204	11055.602								0.00834845	-13.8977142857143	-69.4885714285714
	0.21416715	382.8536	1914.268			0.2141656	173.4486	867.243			0.21416795	2219.3652	11096.826								0.00751875	-13.7871428571429	-68.9357142857143
	0.2149992	383.8556	1919.278			0.21500075	173.869533333333	869.347666666667			0.21500155	2228.2946	11141.473								0.00668515	-13.9394285714286	-69.6971428571429
	0.21583355	384.7302	1923.651			0.21583355	174.229466666667	871.147333333333			0.2158328	2236.8286	11184.143								0.00584765	-13.7974285714286	-68.9871428571429
	0.2166617	385.8036	1929.018			0.21666795	174.6324	873.162			0.2166687	2245.3392	11226.696								0.0050211	-13.9314285714286	-69.6571428571428
	0.2175015	386.7122	1933.561			0.2175015	175.030533333333	875.152666666667			0.21749765	2253.7544	11268.772								0.0041828	-13.8791428571429	-69.3957142857143
	0.21833355	387.664	1938.32			0.21833515	175.372133333333	876.860666666667			0.2183328	2262.6212	11313.106								0.00335	-13.9011428571429	-69.5057142857143
	0.21916635	388.672	1943.36			0.21916795	175.800933333333	879.004666666667			0.2191687	2271.6884	11358.442								0.00251485	-14.0002857142857	-70.0014285714286
	0.2199976	389.5772	1947.886			0.22000155	176.170533333333	880.852666666667			0.2199992	2279.9792	11399.896								0.0016836	-13.8428571428571	-69.2142857142857
	0.220832	390.574	1952.87			0.2208367	176.5688	882.844			0.220832	2288.627	11443.135								0.0008508	-13.9768571428571	-69.8842857142857
	0.2216656	391.4622	1957.311			0.2216656	176.9318	884.659			0.22166795	2297.8164	11489.082								0.00001485	-13.964	-69.82
	0.22250075	392.482	1962.41			0.22250075	177.316733333333	886.583666666667			0.22250075	2306.35	11531.75								-0.0007156	-13.8217142857143	-69.1085714285714
	0.22333275	393.4006	1967.003			0.22333435	177.7274	888.637			0.2233367	2315.2312	11576.156
	0.22416325	394.3212	1971.606			0.2241656	178.1006	890.503			0.22416795	2324.0092	11620.046
	0.22499685	395.32	1976.6			0.22500385	178.5224	892.612			0.22499995	2332.888	11664.44
	0.22583355	396.288	1981.44			0.22583515	178.8976	894.488			0.22583435	2341.739	11708.695
	0.2266695	397.1872	1985.936			0.22666795	179.260933333333	896.304666666667			0.2266687	2350.5642	11752.821
	0.2274992	398.1028	1990.514			0.2274992	179.6504	898.252			0.22749995	2359.6802	11798.401
	0.22833355	399.022	1995.11			0.2283328	180.072533333333	900.362666666667			0.228332	2368.1312	11840.656
	0.22916635	400.0518	2000.259			0.2291687	180.4604	902.302			0.2291687	2377.0786	11885.393
	0.2299992	400.9158	2004.579			0.2299976	180.817933333333	904.089666666667			0.22999995	2385.9424	11929.712
	0.23083435	401.8566	2009.283			0.23083435	181.245333333333	906.226666666667			0.230832	2395.0412	11975.206
	0.23166715	402.8376	2014.188			0.2316695	181.6268	908.134			0.2316664	2404.401	12022.005
	0.23249605	403.7266	2018.633			0.2325031	181.9718	909.859			0.2324992	2413.2258	12066.129
	0.233332	404.8062	2024.031			0.2333351	182.3916	911.958			0.23333435	2422.095	12110.475
	0.23416635	405.6568	2028.284			0.2341695	182.7924	913.962			0.23416635	2431.3866	12156.933
	0.2349984	406.6606	2033.303			0.23500075	183.138133333333	915.690666666667			0.23500075	2440.4638	12202.319
	0.2358312	407.6874	2038.437			0.23583515	183.527933333333	917.639666666667			0.23583435	2449.586	12247.93
	0.2366656	408.5182	2042.591			0.23666635	183.896266666667	919.481333333333			0.23666715	2458.608	12293.04
	0.23749995	409.6592	2048.296			0.23750385	184.292733333333	921.463666666667			0.23750075	2467.8692	12339.346
	0.2383351	410.6404	2053.202			0.23833435	184.6676	923.338			0.23833435	2477.0484	12385.242
	0.2391664	411.546	2057.73			0.2391664	185.084733333333	925.423666666667			0.23916715	2485.9856	12429.928
	0.24000075	412.4946	2062.473			0.24000155	185.4684	927.342			0.23999995	2495.7042	12478.521
	0.24083275	413.5492	2067.746			0.24083275	185.854666666667	929.273333333333			0.240832	2504.875	12524.375
	0.2416648	414.4652	2072.326			0.24167105	186.2358	931.179			0.24166795	2513.9832	12569.916
	0.24249995	415.4414	2077.207			0.24250075	186.635133333333	933.175666666667			0.24249995	2523.2998	12616.499
	0.24333355	416.4042	2082.021			0.24333435	187.041733333333	935.208666666667			0.2433359	2532.9458	12664.729
	0.24416715	417.3554	2086.777			0.2441695	187.436933333333	937.184666666667			0.24416635	2542.2746	12711.373
	0.24499765	418.2798	2091.399			0.2450023	187.858266666667	939.291333333333			0.24499995	2551.3496	12756.748
	0.2458328	419.2872	2096.436			0.24583435	188.2436	941.218			0.24583435	2560.742	12803.71
	0.2466656	420.2456	2101.228			0.2466703	188.6526	943.263			0.2466648	2570.371	12851.855
	0.2475031	421.2898	2106.449			0.24749995	189.043266666667	945.216333333333			0.24749995	2579.5382	12897.691
	0.248332	422.1574	2110.787			0.2483351	189.423866666667	947.119333333333			0.2483351	2589.0108	12945.054
	0.2491656	423.055	2115.275			0.2491656	189.830333333333	949.151666666667			0.2491664	2598.221	12991.105
	0.2499976	424.0936	2120.468			0.25000155	190.193733333333	950.968666666667			0.25000075	2607.8408	13039.204
	0.250832	425.1118	2125.559			0.25083435	190.608866666667	953.044333333333			0.25083435	2617.214	13086.07
	0.25166795	426.0298	2130.149			0.2516656	191.009	955.045			0.25166715	2626.462	13132.31
	0.2524992	426.978	2134.89			0.25250075	191.383733333333	956.918666666667			0.25250075	2636.132	13180.66
	0.2533312	427.9024	2139.512			0.25333515	191.765333333333	958.826666666667			0.253332	2645.5926	13227.963
	0.2541656	428.9082	2144.541			0.2541687	192.140133333333	960.700666666667			0.2541687	2654.8714	13274.357
	0.2549992	429.9714	2149.857			0.25499685	192.550866666667	962.754333333333			0.2550031	2664.4572	13322.286
	0.2558367	430.9418	2154.709			0.25583355	192.947933333333	964.739666666667			0.2558328	2674.079	13370.395
	0.2566648	431.804	2159.02			0.2566703	193.341533333333	966.707666666667			0.25666325	2683.473	13417.365
	0.2574976	432.7938	2163.969			0.25749995	193.746533333333	968.732666666667			0.25750385	2693.007	13465.035
	0.258332	433.864	2169.32			0.2583359	194.132666666667	970.663333333333			0.25833435	2702.2776	13511.388
	0.25916715	434.8162	2174.081			0.2591695	194.521	972.605			0.25916715	2712.0314	13560.157
	0.26000075	435.7754	2178.877			0.2599976	194.898333333333	974.491666666667			0.2600031	2721.4834	13607.417
	0.26082965	436.757	2183.785			0.2608367	195.352	976.76			0.2608328	2730.9692	13654.846
	0.2616687	437.7428	2188.714			0.2616656	195.7522	978.761			0.26166715	2740.3948	13701.974
	0.2624992	438.7646	2193.823			0.2625023	196.135533333333	980.677666666667			0.26250075	2750.197	13750.985
	0.2633312	439.8026	2199.013			0.26333355	196.5448	982.724			0.26333435	2759.8054	13799.027
	0.26416715	440.745	2203.725			0.26416795	196.9068	984.534			0.26416795	2769.3074	13846.537
	0.2650015	441.7966	2208.983			0.2650023	197.306466666667	986.532333333333			0.2650023	2779.1196	13895.598
	0.2658328	442.716	2213.58			0.26583355	197.705533333333	988.527666666667			0.26583355	2788.4582	13942.291
	0.26666405	443.7102	2218.551			0.26667105	198.1168	990.584			0.26666715	2797.9698	13989.849
	0.26750155	444.717	2223.585			0.26749995	198.504666666667	992.523333333333			0.26750155	2807.7134	14038.567
	0.26833435	445.7174	2228.587			0.26833435	198.8994	994.497			0.26833435	2817.5402	14087.701
	0.26916715	446.7262	2233.631			0.26917105	199.298466666667	996.492333333333			0.2691656	2827.3108	14136.554
	0.27000075	447.7738	2238.869			0.27000155	199.692333333333	998.461666666667			0.2700031	2836.897	14184.485
	0.27082965	448.5552	2242.776			0.27083435	200.096533333333	1000.48266666667			0.27083435	2846.6308	14233.154
	0.2716656	449.765	2248.825			0.27166635	200.526066666667	1002.63033333333			0.27166635	2856.4262	14282.131
	0.2725015	450.7252	2253.626			0.2724984	200.9294	1004.647			0.27249995	2866.1742	14330.871
	0.2733312	451.7554	2258.777			0.27333515	201.2994	1006.497			0.27333435	2875.7266	14378.633
	0.27416795	452.7348	2263.674			0.27416715	201.7282	1008.641			0.27416715	2885.3672	14426.836
	0.2749992	453.654	2268.27			0.27499995	202.11	1010.55			0.27499995	2895.1312	14475.656
	0.27583275	454.7872	2273.936			0.27583355	202.553666666667	1012.76833333333			0.2758359	2904.998	14524.99
	0.2766664	455.7228	2278.614			0.27666795	202.938933333333	1014.69466666667			0.27666795	2914.2588	14571.294
	0.2774992	456.7826	2283.913			0.2775031	203.332266666667	1016.66133333333			0.2774992	2924.0128	14620.064
	0.278332	457.741	2288.705			0.2783359	203.750266666667	1018.75133333333			0.2783359	2934.0556	14670.278
	0.2791648	458.6566	2293.283			0.27916715	204.147533333333	1020.73766666667			0.27917025	2943.6102	14718.051
	0.28000075	459.781	2298.905			0.28000075	204.570066666667	1022.85033333333			0.28000155	2953.3398	14766.699
	0.28083435	460.8148	2304.074			0.2808359	204.975733333333	1024.87866666667			0.2808359	2963.2482	14816.241
	0.2816656	461.7724	2308.862			0.28167185	205.392533333333	1026.96266666667			0.2816656	2972.9632	14864.816
	0.28250075	462.7654	2313.827			0.2825015	205.770666666667	1028.85333333333			0.28250385	2982.8284	14914.142
	0.28333355	463.78	2318.9			0.2833312	206.173133333333	1030.86566666667			0.28333435	2992.43	14962.15
	0.2841648	464.8152	2324.076			0.28416795	206.594466666667	1032.97233333333			0.28416795	3002.6016	15013.008
	0.2849992	465.8046	2329.023			0.28500075	207.0216	1035.108			0.2850023	3012.1678	15060.839
	0.2858312	466.8296	2334.148			0.2858351	207.4276	1037.138			0.28583355	3021.6208	15108.104
	0.2866695	467.9572	2339.786			0.2866664	207.794	1038.97			0.2866687	3031.3342	15156.671
	0.28749995	468.9488	2344.744			0.28749995	208.214666666667	1041.07333333333			0.28750075	3041.1214	15205.607
	0.2883312	470.0222	2350.111			0.28833435	208.620733333333	1043.10366666667			0.2883359	3050.8872	15254.436
	0.2891656	470.994	2354.97			0.28916715	209.050333333333	1045.25166666667			0.28916795	3060.5626	15302.813
	0.28999995	471.9754	2359.877			0.2900023	209.455333333333	1047.27666666667			0.28999995	3070.4672	15352.336
	0.2908359	473.0736	2365.368			0.29083515	209.868	1049.34			0.29083435	3080.304	15401.52
	0.291664	474.0372	2370.186			0.29166795	210.2822	1051.411			0.2916703	3090.0938	15450.469
	0.2924984	475.0144	2375.072			0.2925015	210.704	1053.52			0.2925015	3099.8682	15499.341
	0.29333045	476.0454	2380.227			0.29333355	211.088066666667	1055.44033333333			0.2933359	3109.7946	15548.973
	0.29416635	477.1562	2385.781			0.2941687	211.5078	1057.539			0.2941648	3119.7238	15598.619
	0.29499995	478.064	2390.32			0.29500075	211.929066666667	1059.64533333333			0.2950023	3129.6142	15648.071
	0.29583275	479.1706	2395.853			0.2958312	212.334866666667	1061.67433333333			0.2958367	3139.6604	15698.302
	0.2966664	480.1498	2400.749			0.29666795	212.764333333333	1063.82166666667			0.2966656	3149.806	15749.03
	0.2974984	481.2106	2406.053			0.2975023	213.174466666667	1065.87233333333			0.29749995	3159.7208	15798.604
	0.2983312	482.2746	2411.373			0.2983328	213.579533333333	1067.89766666667			0.29833355	3169.8316	15849.158
	0.29916715	483.2682	2416.341			0.29916795	214.020266666667	1070.10133333333			0.29916795	3179.8748	15899.374
	0.2999992	484.285	2421.425			0.30000075	214.383533333333	1071.91766666667			0.30000075	3190.066	15950.33
	0.3008312	485.368	2426.84			0.30083435	214.813133333333	1074.06566666667			0.30083435	3199.9186	15999.593
	0.3016648	486.3648	2431.824			0.30166635	215.231	1076.155			0.30166795	3209.9196	16049.598
	0.30250075	487.4656	2437.328			0.30250155	215.639666666667	1078.19833333333			0.30250155	3220.0872	16100.436
	0.3033367	488.5622	2442.811			0.3033359	216.0604	1080.302			0.3033367	3230.2728	16151.364
	0.3041656	489.6656	2448.328			0.3041656	216.484733333333	1082.42366666667			0.3041687	3240.2434	16201.217
	0.3049984	490.7128	2453.564			0.30499995	216.9128	1084.564			0.30499995	3250.1174	16250.587
	0.30583355	491.769	2458.845			0.3058351	217.3122	1086.561			0.3058359	3260.4634	16302.317
	0.30666635	492.8398	2464.199			0.30666635	217.704	1088.52			0.30666715	3270.6088	16353.044
	0.30750155	493.9008	2469.504			0.30750155	218.1336	1090.668			0.3075031	3280.5986	16402.993
	0.30833435	494.9586	2474.793			0.308332	218.552133333333	1092.76066666667			0.30833515	3290.7102	16453.551
	0.309164	495.9626	2479.813			0.3091687	218.982466666667	1094.91233333333			0.30916715	3301.183	16505.915
	0.30999765	497.0826	2485.413			0.3099992	219.3702	1096.851			0.3100023	3311.336	16556.68
	0.310832	498.0838	2490.419			0.31083355	219.784933333333	1098.92466666667			0.3108351	3321.3342	16606.671
	0.3116695	499.129	2495.645			0.31166635	220.229133333333	1101.14566666667			0.3116703	3331.6764	16658.382
	0.3125015	500.2354	2501.177			0.3125015	220.6292	1103.146			0.3125007	3342.0062	16710.031
	0.31333275	501.2726	2506.363			0.31333355	221.0786	1105.393			0.3133359	3352.2596	16761.298
	0.31416325	502.2928	2511.464			0.314164	221.4856	1107.428			0.31417025	3362.504	16812.52
	0.3150007	503.3462	2516.731			0.3150007	221.910866666667	1109.55433333333			0.3150015	3372.6618	16863.309
	0.3158359	504.3224	2521.612			0.3158343	222.3438	1111.719			0.31583355	3382.949	16914.745
	0.31666555	505.4332	2527.166			0.3166671	222.830866666667	1114.15433333333			0.31666865	3393.3524	16966.762
	0.3175007	506.5634	2532.817			0.31749995	223.224	1116.12			0.3175007	3403.3958	17016.979
	0.31833355	507.6166	2538.083			0.3183359	223.629666666667	1118.14833333333			0.31833435	3413.8984	17069.492
	0.31916475	508.6898	2543.449			0.31916555	224.060533333333	1120.30266666667			0.31916475	3423.9886	17119.943
	0.31999915	509.8282	2549.141			0.3200015	224.493466666667	1122.46733333333			0.32000385	3434.5632	17172.816
	0.3208351	510.924	2554.62			0.32083275	224.918933333333	1124.59466666667			0.3208343	3444.6704	17223.352
	0.32166475	511.9028	2559.514			0.32166635	225.330533333333	1126.65266666667			0.3216671	3455.3108	17276.554
	0.32249605	513.1096	2565.548			0.32250075	225.759333333333	1128.79666666667			0.32250075	3465.9368	17329.684
	0.3233304	514.1478	2570.739			0.32333115	226.147	1130.735			0.32333275	3475.908	17379.54
	0.3241687	515.3	2576.5			0.3241671	226.598933333333	1132.99466666667			0.32417105	3486.538	17432.69
	0.32499995	516.4816	2582.408			0.32500305	227.0228	1135.114			0.32499995	3496.8448	17484.224
	0.32583115	517.4874	2587.437			0.3258335	227.448933333333	1137.24466666667			0.32583585	3507.1514	17535.757
	0.32666555	518.6768	2593.384			0.32666635	227.875933333333	1139.37966666667			0.3266687	3517.962	17589.81
	0.3274984	519.6904	2598.452			0.32749685	228.281466666667	1141.40733333333			0.3274999	3528.0606	17640.303
	0.3283351	520.8406	2604.203			0.3283343	228.721866666667	1143.60933333333			0.3283351	3538.8878	17694.439
	0.3291648	521.8458	2609.229			0.32916635	229.166266666667	1145.83133333333			0.32916715	3548.9594	17744.797
	0.32999835	522.9712	2614.856			0.3300007	229.579666666667	1147.89833333333			0.3300007	3559.4856	17797.428
	0.33083355	524.0656	2620.328			0.3308359	230.0058	1150.029			0.3308343	3570.208	17851.04
	0.3316656	525.1216	2625.608			0.331664	230.436666666667	1152.18333333333			0.3316648	3580.252	17901.26
	0.33249915	526.2432	2631.216			0.3325054	230.9154	1154.577			0.3325007	3590.9074	17954.537
	0.33333275	527.2918	2636.459			0.33333275	231.3482	1156.741			0.3333343	3601.2394	18006.197
	0.33416475	528.4864	2642.432			0.33416865	231.751533333333	1158.75766666667			0.33416865	3612.2116	18061.058
	0.3349976	529.591	2647.955			0.3350023	232.189466666667	1160.94733333333			0.3350007	3622.6246	18113.123
	0.335832	530.6124	2653.062			0.33583275	232.622466666667	1163.11233333333			0.33583355	3632.968	18164.84
	0.33666635	531.7592	2658.796			0.3366671	233.0646	1165.323			0.336671	3644.0614	18220.307
	0.33749835	532.8038	2664.019			0.3375015	233.483466666667	1167.41733333333			0.33749915	3654.5166	18272.583
	0.33833355	533.933	2669.665			0.33833505	233.962866666667	1169.81433333333			0.3383343	3665.041	18325.205
	0.33916475	535.0388	2675.194			0.33916555	234.363666666667	1171.81833333333			0.3391679	3675.8276	18379.138
	0.33999915	536.1816	2680.908			0.33999915	234.8016	1174.008			0.3400015	3686.2364	18431.182
	0.3408343	537.3266	2686.633			0.34083745	235.2762	1176.381			0.34083115	3697.1474	18485.737
	0.3416671	538.4806	2692.403			0.3416671	235.6904	1178.452			0.3416687	3707.645	18538.225
	0.3425015	539.623	2698.115			0.3424984	236.120666666667	1180.60333333333			0.34249995	3718.409	18592.045
	0.34333275	540.6998	2703.499			0.3433351	236.5752	1182.876			0.34333275	3729.198	18645.99
	0.34416555	541.8418	2709.209			0.34416635	236.993533333333	1184.96766666667			0.34416635	3739.6174	18698.087
	0.3449976	542.9686	2714.843			0.34500225	237.434933333333	1187.17466666667			0.3449999	3750.5346	18752.673
	0.3458343	544.0522	2720.261			0.34583355	237.8958	1189.479			0.3458312	3761.0664	18805.332
	0.3466687	545.2224	2726.112			0.3466679	238.3136	1191.568			0.3466679	3772.2666	18861.333
	0.34749605	546.4016	2732.008			0.3474999	238.7396	1193.698			0.3475007	3782.9568	18914.784
	0.3483304	547.5368	2737.684			0.34833195	239.2124	1196.062			0.34833355	3793.1784	18965.892
	0.34916555	548.6354	2743.177			0.34916945	239.6252	1198.126			0.34916715	3804.36	19021.8
	0.34999915	549.8028	2749.014			0.35000305	240.074466666667	1200.37233333333			0.34999915	3815.0486	19075.243
	0.35083355	551.02	2755.1			0.3508343	240.527466666667	1202.63733333333			0.3508351	3825.9832	19129.916
	0.3516663	552.1594	2760.797			0.3516663	240.955466666667	1204.77733333333			0.35166865	3836.999	19184.995
	0.35249835	553.2184	2766.092			0.3524968	241.4378	1207.189			0.3525015	3847.5486	19237.743
	0.3533312	554.3736	2771.868			0.35333975	241.902933333333	1209.51466666667			0.3533312	3858.5036	19292.518
	0.35416475	555.5696	2777.848			0.35416635	242.320266666667	1211.60133333333			0.3541679	3869.2912	19346.456
	0.3550015	556.7802	2783.901			0.35499995	242.774733333333	1213.87366666667			0.3550023	3880.1796	19400.898
	0.355832	557.9192	2789.596			0.35583435	243.233133333333	1216.16566666667			0.355832	3891.2538	19456.269
	0.3566671	559.0622	2795.311			0.3566671	243.6662	1218.331			0.356664	3901.863	19509.315
	0.35749445	560.0716	2800.358			0.357507	244.160933333333	1220.80466666667			0.3574968	3912.8014	19564.007
	0.3583335	561.3326	2806.663			0.3583335	244.584266666667	1222.92133333333			0.3583335	3923.7448	19618.724
	0.3591679	562.3908	2811.954			0.3591679	245.0414	1225.207			0.3591679	3935.0582	19675.291
	0.36000075	563.6102	2818.051			0.36000075	245.486066666667	1227.43033333333			0.3600015	3946.0946	19730.473
	0.3608288	564.7158	2823.579			0.36083115	245.9044	1229.522			0.3608343	3956.8684	19784.342
	0.36166245	565.7992	2828.996			0.36167025	246.3694	1231.847			0.361664	3967.7048	19838.524
	0.36250075	567.19	2835.95			0.36250075	246.811933333333	1234.05966666667			0.3624984	3978.7478	19893.739
	0.3633343	568.2666	2841.333			0.3633351	247.2632	1236.316			0.36333665	3989.6878	19948.439
	0.3641648	569.434	2847.17			0.36416715	247.721666666667	1238.60833333333			0.36416635	4000.743	20003.715
	0.3650007	570.6706	2853.353			0.36499915	248.189	1240.945			0.3650007	4011.9678	20059.839
	0.36582885	571.8648	2859.324			0.36583665	248.6146	1243.073			0.36582885	4023.1166	20115.583
	0.3666648	573.1202	2865.601			0.3666648	249.0544	1245.272			0.3666679	4034.3916	20171.958
	0.3675015	574.3356	2871.678			0.36749995	249.551466666667	1247.75733333333			0.3675007	4045.2292	20226.146
	0.36833195	575.4408	2877.204			0.3683359	250.0084	1250.042			0.3683343	4056.667	20283.335
	0.36916635	576.5728	2882.864			0.36916865	250.48	1252.4			0.3691679	4067.6728	20338.364
	0.36999525	577.865	2889.325			0.3700015	250.906333333333	1254.53166666667			0.369996	4078.4904	20392.452
	0.3708359	579.0018	2895.009			0.37083275	251.390666666667	1256.95333333333			0.37083195	4089.9596	20449.798
	0.37166865	580.2464	2901.232			0.37166865	251.820133333333	1259.10066666667			0.3716671	4101.3098	20506.549
	0.37249835	581.3982	2906.991			0.37249995	252.274866666667	1261.37433333333			0.3725015	4112.5936	20562.968
	0.3733312	582.6466	2913.233			0.3733351	252.7708	1263.854			0.37333355	4123.472	20617.36
	0.37416475	583.838	2919.19			0.3741687	253.211666666667	1266.05833333333			0.3741632	4134.6842	20673.421
	0.37499995	585.0416	2925.208			0.37499915	253.629266666667	1268.14633333333			0.3750007	4146.1856	20730.928
	0.3758343	586.2588	2931.294			0.37583585	254.1074	1270.537			0.37583665	4157.3868	20786.934
	0.37666555	587.3498	2936.749			0.37666635	254.530866666667	1272.65433333333			0.3766679	4168.3718	20841.859
	0.3774984	588.6642	2943.321			0.37749995	255.0206	1275.103			0.37749995	4179.795	20898.975
	0.37833115	589.8928	2949.464			0.37833665	255.4844	1277.422			0.3783296	4190.849	20954.245
	0.3791648	591.1572	2955.786			0.3791687	255.927266666667	1279.63633333333			0.37917025	4202.4502	21012.251
	0.3800038	592.3334	2961.667			0.37999995	256.390133333333	1281.95066666667			0.3800038	4213.474	21067.37
	0.38083275	593.6096	2968.048			0.3808343	256.858666666667	1284.29333333333			0.3808351	4224.9128	21124.564
	0.38166715	594.8516	2974.258			0.3816687	257.306	1286.53			0.38166555	4235.8956	21179.478
	0.38249605	596.101	2980.505			0.3825046	257.783666666667	1288.91833333333			0.38249915	4247.1368	21235.684
	0.38333355	597.4058	2987.029			0.38333355	258.272333333333	1291.36166666667			0.38333585	4258.5886	21292.943
	0.3841679	598.6264	2993.132			0.3841687	258.7328	1293.664			0.3841679	4270.171	21350.855
	0.3850015	599.9114	2999.557			0.3849999	259.1634	1295.817			0.3850007	4281.3612	21406.806
	0.38582725	601.0252	3005.126			0.38583275	259.656066666667	1298.28033333333			0.3858359	4292.6604	21463.302
	0.3866648	602.35	3011.75			0.3866679	260.121	1300.605			0.3866656	4303.863	21519.315
	0.3875007	603.6288	3018.144			0.3875015	260.585133333333	1302.92566666667			0.38749915	4315.4242	21577.121
	0.3883351	604.7014	3023.507			0.3883351	261.056866666667	1305.28433333333			0.38833665	4326.8352	21634.176
	0.38916635	605.9038	3029.519			0.38916865	261.488866666667	1307.44433333333			0.38916865	4337.9604	21689.802
	0.38999995	607.1138	3035.569			0.38999835	261.9568	1309.784			0.3900007	4349.4984	21747.492
	0.39083275	608.4388	3042.194			0.3908343	262.413866666667	1312.06933333333			0.3908312	4360.579	21802.895
	0.39166555	609.5818	3047.909			0.39166945	262.887066666667	1314.43533333333			0.3916687	4372.2648	21861.324
	0.39249995	610.8104	3054.052			0.39249995	263.358666666667	1316.79333333333			0.3925015	4383.6868	21918.434
	0.39333275	612.0978	3060.489			0.39333505	263.813666666667	1319.06833333333			0.39333505	4395.6184	21978.092
	0.3941671	613.42	3067.1			0.3941679	264.296933333333	1321.48466666667			0.39416555	4407.0792	22035.396
	0.3949976	614.758	3073.79			0.3950023	264.7706	1323.853			0.3949984	4418.3686	22091.843
	0.3958343	615.9114	3079.557			0.3958343	265.252	1326.26			0.3958343	4430.1352	22150.676
	0.39666635	617.2354	3086.177			0.3966679	265.732466666667	1328.66233333333			0.39666945	4441.8466	22209.233
	0.3974984	618.5118	3092.559			0.39750075	266.218333333333	1331.09166666667			0.3975015	4453.4064	22267.032
	0.39833115	619.7044	3098.522			0.39833115	266.699733333333	1333.49866666667			0.3983351	4464.8532	22324.266
	0.399164	621.0456	3105.228			0.39916715	267.1562	1335.781			0.3991679	4476.3046	22381.523
	0.39999915	622.2426	3111.213			0.40000225	267.6166	1338.083			0.3999984	4488.2768	22441.384
	0.4008335	623.6248	3118.124			0.40083585	268.137466666667	1340.68733333333			0.40083745	4499.808	22499.04
	0.4016648	624.9642	3124.821			0.40166715	268.5692	1342.846			0.4016695	4510.7762	22553.881
	0.40249835	626.2274	3131.137			0.40249915	269.068266666667	1345.34133333333			0.4025015	4522.1418	22610.709
	0.40333355	627.5878	3137.939			0.4033343	269.555066666667	1347.77533333333			0.40333275	4533.3746	22666.873
	0.4041648	628.791	3143.955			0.40417025	270.050333333333	1350.25166666667			0.40416865	4545.016	22725.08
	0.4050015	630.1432	3150.716			0.40499915	270.5194	1352.597			0.40500385	4556.6938	22783.469
	0.40583355	631.4188	3157.094			0.4058351	270.9838	1354.919			0.4058351	4568.3796	22841.898
	0.4066648	632.7112	3163.556			0.40666865	271.457133333333	1357.28566666667			0.4066663	4579.8922	22899.461
	0.40749835	634.064	3170.32			0.40750305	271.9618	1359.809			0.4075007	4591.611	22958.055
	0.40833355	635.282	3176.41			0.408332	272.430133333333	1362.15066666667			0.40833665	4603.5234	23017.617
	0.4091671	636.5776	3182.888			0.40916945	272.934533333333	1364.67266666667			0.4091671	4615.8754	23079.377
	0.4099976	637.7974	3188.987			0.4100007	273.397133333333	1366.98566666667			0.40999995	4627.535	23137.675
	0.41082965	639.2336	3196.168			0.410832	273.854666666667	1369.27333333333			0.4108374	4639.7674	23198.837
	0.4116671	640.5706	3202.853			0.41166635	274.362866666667	1371.81433333333			0.41166635	4651.1876	23255.938
	0.4125007	641.8884	3209.442			0.4125015	274.821	1374.105			0.41249915	4663.8072	23319.036
	0.41333275	643.0876	3215.438			0.4133335	275.339266666667	1376.69633333333			0.4133374	4676.055	23380.275
	0.41416475	644.5392	3222.696			0.41417025	275.8216	1379.108			0.4141671	4687.6746	23438.373
	0.41500075	645.845	3229.225			0.41499995	276.323333333333	1381.61666666667			0.41499995	4699.918	23499.59
	0.41583115	647.0502	3235.251			0.4158335	276.790533333333	1383.95266666667			0.41583195	4711.5156	23557.578
	0.41666555	648.4192	3242.096			0.4166687	277.295733333333	1386.47866666667			0.4166687	4723.8242	23619.121
	0.41749915	649.7956	3248.978			0.4175007	277.798066666667	1388.99033333333			0.4175015	4736.1612	23680.806
	0.4183351	651.1778	3255.889			0.41833585	278.2754	1391.377			0.4183351	4748.4582	23742.291
	0.41916715	652.5132	3262.566			0.41916715	278.796733333333	1393.98366666667			0.4191648	4760.1574	23800.787
	0.41999755	653.8292	3269.146			0.4200015	279.2856	1396.428			0.4199999	4772.1398	23860.699
	0.4208343	655.1426	3275.713			0.42083355	279.7558	1398.779			0.4208343	4784.5226	23922.613
	0.4216648	656.4624	3282.312			0.42166715	280.265133333333	1401.32566666667			0.4216679	4797.2404	23986.202
	0.4224999	657.8802	3289.401			0.42250225	280.740133333333	1403.70066666667			0.42249835	4808.7788	24043.894
	0.4233312	659.1448	3295.724			0.4233343	281.230533333333	1406.15266666667			0.4233351	4820.9432	24104.716
	0.42416245	660.5084	3302.542			0.4241663	281.721333333333	1408.60666666667			0.4241671	4833.048	24165.24
	0.4249976	661.8404	3309.202			0.4250007	282.223533333333	1411.11766666667			0.42499995	4845.798	24228.99
	0.42583275	663.2994	3316.497			0.4258343	282.7226	1413.613			0.4258359	4858.12	24290.6
	0.42666475	664.564	3322.82			0.42666945	283.218466666667	1416.09233333333			0.4266671	4869.9144	24349.572
	0.4275007	665.961	3329.805			0.4275023	283.7658	1418.829			0.4275015	4882.5148	24412.574
	0.42833355	667.3394	3336.697			0.42833435	284.236066666667	1421.18033333333			0.428332	4894.5708	24472.854
	0.42916555	668.6056	3343.028			0.42916635	284.731266666667	1423.65633333333			0.42916945	4907.1252	24535.626
	0.42999915	670.0698	3350.349			0.4300015	285.255266666667	1426.27633333333			0.4300023	4919.6288	24598.144
	0.43083275	671.3512	3356.756			0.43083585	285.751066666667	1428.75533333333			0.4308335	4932.0212	24660.106
	0.4316679	672.7316	3363.658			0.4316671	286.232466666667	1431.16233333333			0.43166555	4944.1988	24720.994
	0.4324968	674.06	3370.3			0.43250075	286.750466666667	1433.75233333333			0.43250075	4956.6228	24783.114
	0.4333335	675.4548	3377.274			0.4333343	287.228266666667	1436.14133333333			0.4333351	4969.1922	24845.961
	0.434164	676.8326	3384.163			0.43416945	287.728066666667	1438.64033333333			0.43416945	4982.3326	24911.663
	0.4349984	678.3592	3391.796			0.43500305	288.233066666667	1441.16533333333			0.43500075	4994.0506	24970.253
	0.4358304	679.673	3398.365			0.43583585	288.690333333333	1443.45166666667			0.4358343	5006.3956	25031.978
	0.43666635	681.091	3405.455			0.43666635	289.225266666667	1446.12633333333			0.4366679	5018.5626	25092.813
	0.4374999	682.4836	3412.418			0.4374999	289.694466666667	1448.47233333333			0.4374999	5031.749	25158.745
	0.43833355	683.8762	3419.381			0.43833585	290.211666666667	1451.05833333333			0.4383343	5044.2172	25221.086
	0.43916555	685.2344	3426.172			0.4391679	290.716866666667	1453.58433333333			0.4391679	5056.0766	25280.383
	0.4400015	686.6836	3433.418			0.44000225	291.2254	1456.127			0.44000385	5068.4678	25342.339
	0.44083275	688.0838	3440.419			0.4408351	291.7414	1458.707			0.44083195	5080.4138	25402.069
	0.4416679	689.4596	3447.298			0.4416679	292.213533333333	1461.06766666667			0.44166865	5093.3724	25466.862
	0.44249915	690.8904	3454.452			0.44249995	292.7282	1463.641			0.44249915	5105.9652	25529.826
	0.44333275	692.3246	3461.623			0.4433359	293.243133333333	1466.21566666667			0.4433351	5118.7366	25593.683
	0.4441679	693.7544	3468.772			0.4441671	293.688266666667	1468.44133333333			0.44416635	5130.7994	25653.997
	0.4449968	695.081	3475.405			0.4450015	294.222733333333	1471.11366666667			0.44499835	5143.2652	25716.326
	0.44583275	696.521	3482.605			0.44583355	294.719466666667	1473.59733333333			0.44583355	5156.1558	25780.779
	0.44666555	697.9468	3489.734			0.44666635	295.232933333333	1476.16466666667			0.4466671	5169.5312	25847.656
	0.44749995	699.4868	3497.434			0.44750465	295.735866666667	1478.67933333333			0.44749995	5181.5838	25907.919
	0.448332	700.8934	3504.467			0.4483374	296.249066666667	1481.24533333333			0.44833505	5194.2134	25971.067
	0.449164	702.2512	3511.256			0.44916555	296.735333333333	1483.67666666667			0.4491687	5206.8604	26034.302
	0.45000075	703.881	3519.405			0.4500015	297.242933333333	1486.21466666667			0.44999995	5219.8678	26099.339
	0.4508335	705.3394	3526.697			0.45083585	297.7612	1488.806			0.4508335	5232.7198	26163.599
	0.451664	706.707	3533.535			0.4516679	298.275066666667	1491.37533333333			0.45166945	5245.3178	26226.589
	0.45250075	708.1524	3540.762			0.4525046	298.822	1494.11			0.45250305	5258.0732	26290.366
	0.4533343	709.607	3548.035			0.45333275	299.3268	1496.634			0.45333275	5270.7934	26353.967
	0.45416555	711.1006	3555.503			0.4541679	299.8446	1499.223			0.4541679	5283.6364	26418.182
	0.4549976	712.4546	3562.273			0.45499835	300.399133333333	1501.99566666667			0.4550007	5296.5086	26482.543
	0.4558335	713.9816	3569.908			0.4558382	300.9008	1504.504			0.4558343	5309.4686	26547.343
	0.45667105	715.5498	3577.749			0.45667105	301.4196	1507.098			0.45666555	5321.8514	26609.257
	0.45749915	716.988	3584.94			0.45749915	301.951266666667	1509.75633333333			0.45749835	5334.441	26672.205
	0.4583343	718.48	3592.4			0.45833355	302.459933333333	1512.29966666667			0.4583343	5347.3424	26736.712
	0.45916555	719.9596	3599.798			0.45916865	302.9682	1514.841			0.45916715	5360.8644	26804.322
	0.45999915	721.4858	3607.429			0.4600007	303.5102	1517.551			0.46000225	5373.354	26866.77
	0.46083355	722.943	3614.715			0.4608351	304.010533333333	1520.05266666667			0.4608343	5386.0056	26930.028
	0.4616663	724.412	3622.06			0.461664	304.542933333333	1522.71466666667			0.4616671	5399.0448	26995.224
	0.46249835	725.8726	3629.363			0.4625015	305.063133333333	1525.31566666667			0.4625015	5412.649	27063.245
	0.4633304	727.4308	3637.154			0.46333355	305.578066666667	1527.89033333333			0.4633343	5425.71	27128.55
	0.4641687	728.9676	3644.838			0.46416635	306.097066666667	1530.48533333333			0.4641679	5438.4994	27192.497
	0.46500305	730.4518	3652.259			0.46500305	306.614666666667	1533.07333333333			0.4650015	5451.6392	27258.196
	0.46583275	731.9024	3659.512			0.4658335	307.151066666667	1535.75533333333			0.465832	5464.874	27324.37
	0.4666671	733.4274	3667.137			0.4666687	307.638733333333	1538.19366666667			0.4666687	5478.1622	27390.811
	0.4674976	734.9272	3674.636			0.4674984	308.154866666667	1540.77433333333			0.4675007	5491.2966	27456.483
	0.4683343	736.3514	3681.757			0.4683374	308.689733333333	1543.44866666667			0.46833585	5504.936	27524.68
	0.4691679	738.0116	3690.058			0.4691679	309.215666666667	1546.07833333333			0.46916635	5517.7558	27588.779
	0.4699984	739.4768	3697.384			0.47000075	309.7638	1548.819			0.46999995	5531.081	27655.405
	0.4708343	740.9984	3704.992			0.47083275	310.269866666667	1551.34933333333			0.4708335	5544.383	27721.915
	0.47166165	742.3646	3711.823			0.47166945	310.797	1553.985			0.47166555	5558.359	27791.795
	0.4724976	743.9176	3719.588			0.4725015	311.325066666667	1556.62533333333			0.4725007	5571.4572	27857.286
	0.4733343	745.5568	3727.784			0.47333665	311.851533333333	1559.25766666667			0.47333665	5584.653	27923.265
	0.4741679	747.1122	3735.561			0.47416635	312.3696	1561.848			0.47416635	5597.7166	27988.583
	0.4749999	748.6548	3743.274			0.4750007	312.9042	1564.521			0.4750015	5611.7106	28058.553
	0.47583195	750.2486	3751.243			0.4758351	313.402066666667	1567.01033333333			0.4750007	4483.3452	22416.726
	0.47666555	751.7974	3758.987			0.4766679	313.9356	1569.678			0.4742773	4412.5546	22062.773
	0.47750225	753.349	3766.745			0.47750385	314.466133333333	1572.33066666667			0.47336085	4282.2814	21411.407
	0.47833355	754.8688	3774.344			0.4783359	314.983	1574.915			0.4725101	4167.9094	20839.547
	0.4791671	756.5296	3782.648			0.4791679	315.5074	1577.537			0.47167025	4061.1724	20305.862
	0.47999915	758.0814	3790.407			0.47999995	316.043666666667	1580.21833333333			0.4708343	3957.9964	19789.982
	0.48083195	759.6426	3798.213			0.48083355	316.548133333333	1582.74066666667			0.47000075	3857.7438	19288.719
	0.48166865	761.2278	3806.139			0.48167025	317.125866666667	1585.62933333333			0.469164	3762.187	18810.935
	0.48249835	762.8136	3814.068			0.4825023	317.625	1588.125			0.4683335	3670.6514	18353.257
	0.48333355	764.342	3821.71			0.48333355	318.203866666667	1591.01933333333			0.46750465	3582.4782	17912.391
	0.48416475	765.8712	3829.356			0.4841687	318.752133333333	1593.76066666667			0.46667105	3497.1272	17485.636
	0.4849984	767.463	3837.315			0.4849968	319.271933333333	1596.35966666667			0.465832	3415.432	17077.16
	0.48583585	768.9888	3844.944			0.48583665	319.843866666667	1599.21933333333			0.4650007	3337.1934	16685.967
	0.48666635	770.6402	3853.201			0.48666475	320.391333333333	1601.95666666667			0.4641671	3262.2668	16311.334
	0.4875023	772.269	3861.345			0.48750075	320.908866666667	1604.54433333333			0.46333665	3191.059	15955.295
	0.4883304	773.8794	3869.397			0.4883335	321.464733333333	1607.32366666667			0.4625023	3121.8988	15609.494
	0.4891671	775.4308	3877.154			0.4891648	321.962066666667	1609.81033333333			0.4616679	3055.791	15278.955
	0.4900007	777.1166	3885.583			0.48999995	322.5334	1612.667			0.46083665	2991.8104	14959.052
	0.4908335	778.7308	3893.654			0.49083585	323.091866666667	1615.45933333333			0.46000305	2931.2238	14656.119
	0.4916687	780.4274	3902.137			0.49166715	323.615866666667	1618.07933333333			0.4591679	2872.5168	14362.584
	0.49249525	781.9618	3909.809			0.4924999	324.178866666667	1620.89433333333			0.4583359	2815.656	14078.28
	0.49333275	783.6212	3918.106			0.4933312	324.679533333333	1623.39766666667			0.4575007	2760.2724	13801.362
	0.4941687	785.2328	3926.164			0.494171	325.281733333333	1626.40866666667			0.4566687	2707.2046	13536.023
	0.4949999	786.9632	3934.816			0.49500305	325.8096	1629.048			0.4558343	2655.9106	13279.553
	0.4958359	788.564	3942.82			0.49583195	326.369133333333	1631.84566666667			0.4550015	2605.9296	13029.648
	0.49666555	790.1624	3950.812			0.49666865	326.932533333333	1634.66266666667			0.4541687	2557.1978	12785.989
	0.4974968	791.7768	3958.884			0.49749835	327.393333333333	1636.96666666667			0.4533304	2509.7876	12548.938
	0.49833195	793.3772	3966.886			0.4983343	327.906733333333	1639.53366666667			0.4525038	2463.4964	12317.482
	0.4991671	795.0034	3975.017			0.49916475	328.480133333333	1642.40066666667			0.4516679	2418.6736	12093.368
	0.5000007	796.6184	3983.092			0.5000015	329.020533333333	1645.10266666667			0.4508351	2374.8272	11874.136
	0.50082885	798.2214	3991.107			0.5008343	329.580933333333	1647.90466666667			0.4499984	2331.59	11657.95
	0.50166555	799.9538	3999.769			0.50166475	330.094066666667	1650.47033333333			0.4491679	2289.4696	11447.348
	0.50249995	801.5314	4007.657			0.5025023	330.6478	1653.239			0.44833665	2248.1508	11240.754
	0.5033343	803.1526	4015.763			0.50333505	331.193733333333	1655.96866666667			0.4475015	2208.2982	11041.491
	0.5041671	804.9248	4024.624			0.5041671	331.570866666667	1657.85433333333			0.44666635	2168.857	10844.285
	0.5049984	806.4112	4032.056			0.50499995	331.9098	1659.549			0.44583355	2129.8448	10649.224
	0.50583275	808.1562	4040.781			0.50583195	332.493666666667	1662.46833333333			0.44499995	2091.1594	10455.797
	0.50666635	809.812	4049.06			0.50667105	333.1324	1665.662			0.44416865	2054.0864	10270.432
	0.50749915	811.4958	4057.479			0.5075015	333.7316	1668.658			0.44333665	2017.4824	10087.412
	0.5083335	813.1296	4065.648			0.50833275	334.253666666667	1671.26833333333			0.4425015	1981.3704	9906.852
	0.5091648	814.8076	4074.038			0.5091679	334.8302	1674.151			0.44166945	1945.7606	9728.803
	0.50999835	816.5434	4082.717			0.5099999	335.333666666667	1676.66833333333			0.4408312	1910.6718	9553.359
	0.5108304	818.0878	4090.439			0.51083585	335.883133333333	1679.41566666667			0.4400015	1876.3358	9381.679
	0.511664	819.7572	4098.786			0.51166635	336.4612	1682.306			0.43916635	1842.5418	9212.709
	0.5125007	821.513	4107.565			0.5125015	336.992066666667	1684.96033333333			0.43833585	1809.8342	9049.171
	0.51333195	823.1416	4115.708			0.51333355	337.575866666667	1687.87933333333			0.43749685	1777.0006	8885.003
	0.51416555	824.7468	4123.734			0.5141648	338.154066666667	1690.77033333333			0.4366695	1744.9388	8724.694
	0.51499835	826.3414	4131.707			0.5150007	338.697666666667	1693.48833333333			0.435839	1713.095	8565.475
	0.5158343	828.1084	4140.542			0.5158359	339.282266666667	1696.41133333333			0.4350015	1682.2526	8411.263
	0.5166671	829.8654	4149.327			0.51666865	339.845733333333	1699.22866666667			0.4341687	1651.6052	8258.026
	0.51749835	831.4876	4157.438			0.5175007	340.410933333333	1702.05466666667			0.43333585	1621.4906	8107.453
	0.51833355	833.2492	4166.246			0.51833195	340.9478	1704.739			0.43249995	1591.342	7956.71
	0.51916475	834.8698	4174.349			0.51916635	341.518933333333	1707.59466666667			0.4316687	1562.4622	7812.311
	0.5200007	836.6354	4183.177			0.5200007	342.1048	1710.524			0.43083275	1533.6854	7668.427
	0.52083585	838.4734	4192.367			0.5208327	342.648266666667	1713.24133333333			0.42999915	1505.4288	7527.144
	0.52166555	840.1596	4200.798			0.5216671	343.229466666667	1716.14733333333			0.42916945	1477.578	7387.89
	0.52249995	841.8818	4209.409			0.5224984	343.835666666667	1719.17833333333			0.42833275	1450.1526	7250.763
	0.5233265	843.5266	4217.633			0.52333195	344.4292	1722.146			0.4275023	1423.2134	7116.067
	0.52416635	845.3592	4226.796			0.52416635	345.015133333333	1725.07566666667			0.42666635	1396.505	6982.525
	0.52499915	847.1342	4235.671			0.52500225	345.602866666667	1728.01433333333			0.4258359	1370.6558	6853.279
	0.52583195	848.8802	4244.401			0.5258335	346.156133333333	1730.78066666667			0.42499835	1344.888	6724.44
	0.52666555	850.675	4253.375			0.5266648	346.7408	1733.704			0.42417025	1319.6368	6598.184
	0.52749605	852.2808	4261.404			0.52750225	347.337533333333	1736.68766666667			0.4233351	1294.417	6472.085
	0.52833275	854.1878	4270.939			0.5283335	347.903066666667	1739.51533333333			0.4224999	1270.1454	6350.727
	0.52916635	855.908	4279.54			0.5291687	348.4684	1742.342			0.4216679	1246.1734	6230.867
	0.5300015	857.7014	4288.507			0.5300007	349.0414	1745.207			0.42083585	1222.683	6113.415
	0.53083275	859.4616	4297.308			0.53083275	349.621066666667	1748.10533333333			0.4199999	1198.9396	5994.698
	0.53166165	861.2134	4306.067			0.53166715	350.1904	1750.952			0.4191679	1176.2514	5881.257
	0.5324976	863.1116	4315.558			0.53250305	350.751066666667	1753.75533333333			0.4183343	1153.6916	5768.458
	0.5333343	864.9456	4324.728			0.5333351	351.2948	1756.474			0.41750225	1131.5924	5657.962
	0.5341663	866.761	4333.805			0.5341679	351.913866666667	1759.56933333333			0.4166679	1109.6896	5548.448
	0.53499995	868.488	4342.44			0.5350015	352.488866666667	1762.44433333333			0.41583115	1088.1406	5440.703
	0.5358273	870.246	4351.23			0.5358343	353.0924	1765.462			0.41500075	1067.427	5337.135
	0.53666475	872.1154	4360.577			0.53666555	353.6534	1768.267			0.414164	1046.2498	5231.249
	0.5375015	874.0192	4370.096			0.5375015	354.266066666667	1771.33033333333			0.41333665	1026.1284	5130.642
	0.53833355	875.6852	4378.426			0.53833275	354.841133333333	1774.20566666667			0.41249915	1006.0738	5030.369
	0.5391632	877.5202	4387.601			0.5391679	355.444133333333	1777.22066666667			0.41166945	986.4228	4932.114
	0.53999605	879.3462	4396.731			0.5400007	356.024066666667	1780.12033333333			0.41083505	966.7214	4833.607
	0.5408343	881.2438	4406.219			0.54083665	356.580066666667	1782.90033333333			0.4100007	947.8022	4739.011
	0.54166555	883.096	4415.48			0.5416671	357.164933333333	1785.82466666667			0.4091679	929.2484	4646.242
	0.5425015	884.9402	4424.701			0.54249995	357.7748	1788.874			0.4083382	910.933	4554.665
	0.54333275	886.7816	4433.908			0.5433343	358.351266666667	1791.75633333333			0.4075007	892.3352	4461.676
	0.544164	888.6764	4443.382			0.54416555	358.925133333333	1794.62566666667			0.4066663	874.8868	4374.434
	0.5449984	890.5014	4452.507			0.5450046	359.530466666667	1797.65233333333			0.40583355	857.403	4287.015
	0.5458335	892.4164	4462.082			0.54583195	360.1146	1800.573			0.4050046	840.628	4203.14
	0.5466648	894.2274	4471.137			0.5466695	360.717133333333	1803.58566666667			0.40416865	823.6068	4118.034
	0.54749835	896.0348	4480.174			0.5474999	361.326866666667	1806.63433333333			0.40333275	807.0254	4035.127
	0.54832805	897.8262	4489.131			0.5483343	361.9264	1809.632			0.40249915	790.9408	3954.704
	0.5491648	899.729	4498.645			0.5491687	362.516533333333	1812.58266666667			0.40166635	775.0532	3875.266
	0.5499976	901.6612	4508.306			0.55000305	363.119066666667	1815.59533333333			0.4008351	759.6506	3798.253
	0.55083195	903.4532	4517.266			0.5508343	363.721866666667	1818.60933333333			0.39999915	744.2346	3721.173
	0.55166555	905.3586	4526.793			0.5516679	364.340133333333	1821.70066666667			0.3991687	729.4224	3647.112
	0.5524968	907.3066	4536.533			0.55249835	364.906533333333	1824.53266666667			0.3983351	714.6144	3573.072
	0.55333195	909.1978	4545.989			0.55333745	365.492	1827.46			0.3975015	700.5256	3502.628
	0.554164	911.2426	4556.213			0.55416865	366.104333333333	1830.52166666667			0.39666635	686.2338	3431.169
	0.5550007	913.1346	4565.673			0.5550023	366.697133333333	1833.48566666667			0.3958382	672.698	3363.49
	0.55583505	914.9926	4574.963			0.55583275	367.215066666667	1836.07533333333			0.39499915	658.7656	3293.828
	0.55666555	916.9262	4584.631			0.5566671	367.790866666667	1838.95433333333			0.39416555	645.768	3228.84
	0.55749995	918.8622	4594.311			0.5575023	368.299666666667	1841.49833333333			0.3933312	632.8788	3164.394
	0.5583335	920.778	4603.89			0.55833195	368.8994	1844.497			0.3925007	620.2966	3101.483
	0.55916555	922.687	4613.435			0.55916945	369.4884	1847.442			0.3916679	607.9648	3039.824
	0.55999915	924.5964	4622.982			0.5600023	370.108866666667	1850.54433333333			0.3908312	596.0078	2980.039
	0.5608296	926.5566	4632.783			0.5608335	370.624266666667	1853.12133333333			0.38999915	584.3446	2921.723
	0.56166555	928.4094	4642.047			0.56166555	371.216466666667	1856.08233333333			0.3891671	572.6896	2863.448
	0.56249915	930.4148	4652.074			0.56250225	371.7604	1858.802			0.3883351	561.5824	2807.912
	0.56333275	932.3214	4661.607			0.5633351	372.325466666667	1861.62733333333			0.38749915	550.5808	2752.904
	0.56416635	934.2374	4671.187			0.5641679	372.911333333333	1864.55666666667			0.38666865	539.9948	2699.974
	0.56499915	936.2792	4681.396			0.5649999	373.477666666667	1867.38833333333			0.38583355	529.3232	2646.616
	0.5658343	938.1902	4690.951			0.5658351	374.103	1870.515			0.3849999	519.1622	2595.811
	0.5666648	940.2	4701			0.56666715	374.703333333333	1873.51666666667			0.3841679	509.3098	2546.549
	0.56749915	942.2182	4711.091			0.5675015	375.331866666667	1876.65933333333			0.38333585	499.5188	2497.594
	0.5683343	944.2862	4721.431			0.5683351	375.9544	1879.772			0.3824999	490.0626	2450.313
	0.5691648	946.3598	4731.799			0.5691679	376.524	1882.62			0.3816648	480.9282	2404.641
	0.5700007	948.3666	4741.833			0.5700007	377.1036	1885.518			0.38083195	471.8796	2359.398
	0.5708343	950.4256	4752.128			0.5708343	377.702733333333	1888.51366666667			0.38000075	463.2422	2316.211
	0.5716671	952.3924	4761.962			0.571671	378.3186	1891.593			0.3791671	454.5406	2272.703
	0.57249915	954.4188	4772.094			0.57250385	378.874	1894.37			0.37833275	446.481	2232.405
	0.5733304	956.5458	4782.729			0.57333275	379.4224	1897.112			0.37749915	438.535	2192.675
	0.5741671	958.537	4792.685			0.57416865	380.066533333333	1900.33266666667			0.3766671	430.6504	2153.252
	0.5749976	960.513	4802.565			0.5750015	380.646533333333	1903.23266666667			0.3758351	423.0688	2115.344
	0.5758335	962.7612	4813.806			0.57583505	381.2944	1906.472			0.3750007	415.7038	2078.519
	0.5766679	964.7718	4823.859			0.5766671	381.9194	1909.597			0.37417025	408.673	2043.365
	0.5774976	966.8108	4834.054			0.5775015	382.559133333333	1912.79566666667			0.37333355	401.5898	2007.949
	0.5783335	968.9402	4844.701			0.5783343	383.176333333333	1915.88166666667			0.3725015	394.8934	1974.467
	0.57916635	970.9856	4854.928			0.5791687	383.786333333333	1918.93166666667			0.37166555	388.3806	1941.903
	0.5799984	973.0462	4865.231			0.58000145	384.406866666667	1922.03433333333			0.37083355	382.1612	1910.806
	0.58083195	974.9584	4874.792			0.5808351	384.997666666667	1924.98833333333			0.3700023	375.898	1879.49
	0.58166635	977.133	4885.665			0.58166715	385.612733333333	1928.06366666667			0.3691679	370.1056	1850.528
	0.5825007	979.1764	4895.882			0.5824999	386.214733333333	1931.07366666667			0.36833275	364.2422	1821.211
	0.58333275	981.2102	4906.051			0.5833343	386.828066666667	1934.14033333333			0.3675007	358.6864	1793.432
	0.5841648	983.3338	4916.669			0.5841695	387.471866666667	1937.35933333333			0.3666695	353.2842	1766.421
	0.5849999	985.5294	4927.647			0.5850007	388.084266666667	1940.42133333333			0.3658312	348.0084	1740.042
	0.5858312	987.6392	4938.196			0.58583355	388.734666666667	1943.67333333333			0.36499915	343.0742	1715.371
	0.58666865	989.8072	4949.036			0.58666865	389.347933333333	1946.73966666667			0.36416635	338.004	1690.02
	0.58749835	991.8728	4959.364			0.5875015	389.9574	1949.787			0.36333585	333.3986	1666.993
	0.58833275	994.087	4970.435			0.5883359	390.574133333333	1952.87066666667			0.36249995	328.7506	1643.753
	0.5891679	996.2508	4981.254			0.58916865	391.108333333333	1955.54166666667			0.36167025	324.352	1621.76
	0.58999995	998.3082	4991.541			0.58999835	391.648933333333	1958.24466666667			0.36083275	319.8572	1599.286
	0.5908343	1000.4968	5002.484			0.59083275	392.232266666667	1961.16133333333			0.3600023	315.812	1579.06
	0.591664	1002.4934	5012.467			0.59166945	392.871466666667	1964.35733333333			0.35916945	311.8612	1559.306
	0.59249915	1004.606	5023.03			0.5925007	393.494266666667	1967.47133333333			0.3583343	307.8482	1539.241
	0.5933335	1006.6908	5033.454			0.5933382	394.1256	1970.628			0.3575015	304.055	1520.275
	0.5941679	1008.8564	5044.282			0.59416555	394.7278	1973.639			0.35666555	300.5104	1502.552
	0.5950007	1011.0276	5055.138			0.5950007	395.3076	1976.538			0.355832	296.8886	1484.443
	0.59583195	1013.1294	5065.647			0.59583275	395.9154	1979.577			0.3550007	293.4648	1467.324
	0.59666555	1015.353	5076.765			0.59667025	396.541333333333	1982.70666666667			0.35416555	290.0322	1450.161
	0.59749995	1017.555	5087.775			0.5975015	397.162333333333	1985.81166666667			0.3533312	286.9678	1434.839
	0.59833195	1019.7438	5098.719			0.5983335	397.8148	1989.074			0.3525007	283.9776	1419.888
	0.5991679	1021.939	5109.695			0.5991648	398.4348	1992.174			0.3516663	280.7836	1403.918
	0.5999968	1024.064	5120.32			0.59999915	399.058266666667	1995.29133333333			0.3508359	277.9668	1389.834
	0.60083195	1026.2336	5131.168			0.60083585	399.711333333333	1998.55666666667			0.3499976	275.1716	1375.858
	0.6016648	1028.4376	5142.188			0.6016695	400.345933333333	2001.72966666667			0.34917025	272.4072	1362.036
	0.6024999	1030.4564	5152.282			0.60249835	400.9826	2004.913			0.3483359	269.6714	1348.357
	0.6033343	1032.7322	5163.661			0.6033343	401.6108	2008.054			0.3475007	266.9308	1334.654
	0.60416555	1034.8758	5174.379			0.60417025	402.264333333333	2011.32166666667			0.34666555	264.5434	1322.717
	0.60499835	1037.0164	5185.082			0.6050007	402.89	2014.45			0.34583275	262.0734	1310.367
	0.6058304	1039.165	5195.825			0.60583745	403.5	2017.5			0.34500225	259.6134	1298.067
	0.6066663	1041.3946	5206.973			0.6066663	404.1308	2020.654			0.34416635	257.3064	1286.532
	0.6074976	1043.6092	5218.046			0.6075015	404.747866666667	2023.73933333333			0.3433335	255.0208	1275.104
	0.60833195	1045.7206	5228.603			0.60833275	405.401866666667	2027.00933333333			0.3425023	252.7588	1263.794
	0.6091663	1047.96	5239.8			0.60917335	406.063466666667	2030.31733333333			0.3416671	250.4874	1252.437
	0.60999995	1050.1954	5250.977			0.6100015	406.642333333333	2033.21166666667			0.34082965	248.352	1241.76
	0.610832	1052.4076	5262.038			0.61083275	407.2852	2036.426			0.34000075	246.367	1231.835
	0.611671	1054.7728	5273.864			0.61166555	407.961933333333	2039.80966666667			0.33916475	244.1698	1220.849
	0.61249995	1056.8376	5284.188			0.61249995	408.554	2042.77			0.3383343	242.27	1211.35
	0.61333275	1059.0022	5295.011			0.61333665	409.192533333333	2045.96266666667			0.33749835	240.1864	1200.932
	0.6141679	1061.1584	5305.792			0.6141679	409.806333333333	2049.03166666667			0.33666945	238.2596	1191.298
	0.61499995	1063.3356	5316.678			0.61499995	410.443933333333	2052.21966666667			0.33583275	236.1432	1180.716
	0.61583195	1065.4112	5327.056			0.6158343	411.062133333333	2055.31066666667			0.3350007	234.3602	1171.801
	0.616664	1067.7468	5338.734			0.6166687	411.682866666667	2058.41433333333			0.3341679	232.4936	1162.468
	0.6175007	1069.9624	5349.812			0.61750305	412.348333333333	2061.74166666667			0.33333275	230.5718	1152.859
	0.6183335	1072.164	5360.82			0.61833585	412.929133333333	2064.64566666667			0.33249915	228.6358	1143.179
	0.6191679	1074.4708	5372.354			0.6191679	413.521933333333	2067.60966666667			0.33166715	226.916	1134.58
	0.61999915	1076.6586	5383.293			0.6200015	414.182066666667	2070.91033333333			0.33083355	225.1142	1125.571
	0.62083195	1078.9568	5394.784			0.62083195	414.824466666667	2074.12233333333			0.3300015	223.2572	1116.286
	0.6216679	1081.229	5406.145			0.62167335	415.487066666667	2077.43533333333			0.32916715	221.6066	1108.033
	0.6224999	1083.5628	5417.814			0.6225007	416.131	2080.655			0.3283312	219.8276	1099.138
	0.6233312	1085.7504	5428.752			0.62333275	416.7714	2083.857			0.32749915	218.081	1090.405
	0.6241663	1088.077	5440.385			0.6241648	417.426133333333	2087.13066666667			0.32666715	216.291	1081.455
	0.6249968	1090.433	5452.165			0.62499995	418.048666666667	2090.24333333333			0.3258343	214.5988	1072.994
	0.6258311	1092.8154	5464.077			0.6258382	418.695	2093.475			0.3249984	213.0078	1065.039
	0.62666705	1095.1066	5475.533			0.62666865	419.332466666667	2096.66233333333			0.3241671	211.2542	1056.271
	0.62750065	1097.3366	5486.683			0.62750145	419.9478	2099.739			0.32333585	209.6798	1048.399
	0.62833345	1099.594	5497.97			0.6283327	420.575933333333	2102.87966666667			0.3225015	208.0114	1040.057
	0.62916315	1101.7494	5508.747			0.62916785	421.171666666667	2105.85833333333			0.32166635	206.4918	1032.459
	0.6299983	1104.1232	5520.616			0.630003	421.842666666667	2109.21333333333			0.3208351	204.8852	1024.426
	0.63083425	1106.3778	5531.889			0.6308358	422.4402	2112.201			0.3200015	203.3558	1016.779
	0.6316671	1108.589	5542.945			0.6316694	423.113733333333	2115.56866666667			0.31916635	201.814	1009.07
	0.6324991	1110.8942	5554.471			0.63250065	423.803733333333	2119.01866666667			0.31833275	200.334	1001.67
	0.63333265	1113.0692	5565.346			0.63333345	424.463666666667	2122.31833333333			0.3175015	198.7622	993.811
	0.6341663	1115.457	5577.285			0.634171	425.172133333333	2125.86066666667			0.3166679	197.2632	986.316
	0.63500145	1117.777	5588.885			0.63499985	425.799666666667	2128.99833333333			0.31582805	195.7176	978.588
	0.6358327	1120.1668	5600.834			0.63583425	426.518866666667	2132.59433333333			0.3150007	194.273	971.365
	0.6366655	1122.5574	5612.787			0.63666625	427.176133333333	2135.88066666667			0.31416635	192.8234	964.117
	0.6374968	1124.8518	5624.259			0.6375014	427.840733333333	2139.20366666667			0.31333355	191.2898	956.449
	0.6383319	1127.2852	5636.426			0.63833265	428.521533333333	2142.60766666667			0.31249995	189.8924	949.462
	0.6391702	1129.8024	5649.012			0.6391679	429.195666666667	2145.97833333333			0.31166715	188.387	941.935
	0.64000145	1132.1042	5660.521			0.6399999	429.8734	2149.367			0.3108351	186.9702	934.851
	0.64083345	1134.4996	5672.498			0.6408327	430.5494	2152.747			0.31000075	185.5866	927.933
	0.64166395	1136.8762	5684.381			0.6416663	431.233133333333	2156.16566666667			0.30916635	184.2432	921.216
	0.64249985	1139.1974	5695.987			0.64250225	431.939733333333	2159.69866666667			0.30833355	182.8842	914.421
	0.6433366	1141.5754	5707.877			0.6433327	432.603866666667	2163.01933333333			0.30750075	181.5152	907.576
	0.64416625	1144.0062	5720.031			0.64416865	433.287266666667	2166.43633333333			0.30666715	180.1898	900.949
	0.64499905	1146.4182	5732.091			0.6449999	433.959733333333	2169.79866666667			0.3058351	178.8684	894.342
	0.6458327	1148.893	5744.465			0.6458327	434.640466666667	2173.20233333333			0.30500155	177.5396	887.698
	0.6466647	1151.283	5756.415			0.6466694	435.354733333333	2176.77366666667			0.30416795	176.2162	881.081
	0.647503	1153.907	5769.535			0.6475007	436.029866666667	2180.14933333333			0.30333045	174.8658	874.329
	0.6483327	1156.334	5781.67			0.6483358	436.703066666667	2183.51533333333			0.30250075	173.6894	868.447
	0.6491655	1158.8884	5794.442			0.6491647	437.3288	2186.644			0.30166715	172.3096	861.548
	0.6499975	1161.3866	5806.933			0.65000145	437.985333333333	2189.92666666667			0.3008328	170.9884	854.942
	0.6508311	1163.9218	5819.609			0.65083505	438.652133333333	2193.26066666667			0.29999765	169.7158	848.579
	0.65166945	1166.5022	5832.511			0.65166475	439.308	2196.54			0.2991695	168.495	842.475
	0.65250145	1169.004	5845.02			0.6525007	439.975733333333	2199.87866666667			0.2983359	167.2758	836.379
	0.65333345	1171.527	5857.635			0.65333425	440.6696	2203.348			0.29750075	165.9588	829.794
	0.65416085	1174.0974	5870.487			0.65416785	441.359266666667	2206.79633333333			0.2966656	164.6786	823.393
	0.65499755	1176.717	5883.585			0.65499985	442.016933333333	2210.08466666667			0.2958351	163.5004	817.502
	0.65583735	1179.357	5896.785			0.6558358	442.734466666667	2213.67233333333			0.2950031	162.2024	811.012
	0.6566663	1181.9276	5909.638			0.6566686	443.389	2216.945			0.29416715	161.0184	805.092
	0.6574975	1184.5174	5922.587			0.6575022	444.072333333333	2220.36166666667			0.2933351	159.758	798.79
	0.6583319	1187.1174	5935.587			0.6583319	444.745533333333	2223.72766666667			0.29250075	158.5182	792.591
	0.65916555	1189.6644	5948.322			0.6591663	445.449133333333	2227.24566666667			0.29166795	157.3384	786.692
	0.66000225	1192.3888	5961.944			0.66000225	446.176666666667	2230.88333333333			0.29083435	156.1584	780.792
	0.66083265	1195.0572	5975.286			0.66083505	446.857866666667	2234.28933333333			0.2900015	154.9382	774.691
	0.6616647	1197.5822	5987.911			0.66166625	447.5156	2237.578			0.2891656	153.6528	768.264
	0.6624975	1200.207	6001.035			0.66250065	448.162466666667	2240.81233333333			0.2883351	152.5936	762.968
	0.6633319	1202.802	6014.01			0.66333505	448.861133333333	2244.30566666667			0.2874992	151.3142	756.571
	0.66416785	1205.3588	6026.794			0.6641686	449.617533333333	2248.08766666667			0.28667185	150.2624	751.312
	0.6649991	1207.992	6039.96			0.6650007	450.312733333333	2251.56366666667			0.28583435	148.9908	744.954
	0.66583425	1210.6828	6053.414			0.66583345	451.0178	2255.089			0.2850023	147.8924	739.462
	0.6666655	1213.2902	6066.451			0.66666705	451.724533333333	2258.62266666667			0.2841648	146.6732	733.366
	0.6674975	1215.8032	6079.016			0.6674991	452.4026	2262.013			0.2833359	145.5746	727.873
	0.6683342	1218.2934	6091.467			0.66833505	453.133333333333	2265.66666666667			0.28250545	144.4954	722.477
	0.66916705	1221.0028	6105.014			0.66916705	453.842466666667	2269.21233333333			0.28166635	143.219	716.095
	0.6699991	1223.8154	6119.077			0.670003	454.5292	2272.646			0.2808367	142.1622	710.811
	0.67083425	1226.4874	6132.437			0.67083425	455.26	2276.3			0.2799992	141.0798	705.399
	0.67166625	1229.2824	6146.412			0.6716671	455.9966	2279.983			0.27916715	139.8992	699.496
	0.6724991	1232.0516	6160.258			0.67250065	456.7166	2283.583			0.2783351	138.8678	694.339
	0.6733335	1234.9026	6174.513			0.6733335	457.435866666667	2287.17933333333			0.2774976	137.6856	688.428
	0.6741663	1237.5062	6187.531			0.67416705	458.1776	2290.888			0.2766687	136.6116	683.058
	0.6749983	1240.197	6200.985			0.67500145	458.883266666667	2294.41633333333			0.2758359	135.5234	677.617
	0.6758319	1243.0104	6215.052			0.67583425	459.6134	2298.067			0.27500075	134.4764	672.382
	0.6766647	1245.8328	6229.164			0.67666555	460.3416	2301.708			0.27417105	133.3798	666.899
	0.67750295	1248.6046	6243.023			0.6775014	461.033066666667	2305.16533333333			0.2733359	132.3088	661.544
	0.67833265	1251.2704	6256.352			0.67833505	461.734666666667	2308.67333333333			0.27250465	131.2068	656.034
	0.6791655	1253.9932	6269.966			0.6791655	462.457266666667	2312.28633333333			0.2716656	130.1946	650.973
	0.67999905	1256.5536	6282.768			0.67999905	463.151666666667	2315.75833333333			0.2708351	129.0238	645.119
	0.6808343	1259.3548	6296.774			0.6808374	463.832066666667	2319.16033333333			0.27000155	128.0534	640.267
	0.68166705	1262.0626	6310.313			0.68166545	464.503533333333	2322.51766666667			0.26916795	127.0212	635.106
	0.68249675	1264.7616	6323.808			0.682503	465.231133333333	2326.15566666667			0.2683359	126.0258	630.129
	0.683335	1267.457	6337.285			0.6833311	465.9428	2329.714			0.2674984	124.9434	624.717
	0.68416395	1270.0898	6350.449			0.6841678	466.622533333333	2333.11266666667			0.26666715	123.989	619.945
	0.68499675	1272.8896	6364.448			0.68500065	467.3102	2336.551			0.2658351	122.9458	614.729
	0.6858342	1275.7752	6378.876			0.6858358	467.991866666667	2339.95933333333			0.2650015	122.0308	610.154
	0.6866694	1278.6532	6393.266			0.68666705	468.658266666667	2343.29133333333			0.2641687	121.031	605.155
	0.68749985	1281.4408	6407.204			0.6875007	469.3464	2346.732			0.26333355	120.0462	600.231
	0.6883327	1284.421	6422.105			0.68833425	470.088	2350.44			0.26249765	119.05	595.25
	0.68916395	1287.0574	6435.287			0.6891671	470.801466666667	2354.00733333333			0.26167105	118.0764	590.382
	0.6900014	1289.7574	6448.787			0.68999985	471.494933333333	2357.47466666667			0.2608359	117.1942	585.971
	0.69083505	1292.4612	6462.306			0.69083505	472.2062	2361.031			0.2600031	116.1858	580.929
	0.69166705	1294.9196	6474.598			0.69166705	472.894933333333	2364.47466666667			0.2591648	115.2066	576.033
	0.69249675	1297.1444	6485.722			0.6925006	473.5776	2367.888			0.25833435	114.2916	571.458
	0.69332955	1299.3706	6496.853			0.693335	474.254133333333	2371.27066666667			0.2575031	113.2878	566.439
	0.69416785	1302.191	6510.955			0.69416625	474.975133333333	2374.87566666667			0.2566656	112.4196	562.098
	0.6949983	1305.0338	6525.169			0.69500295	475.6662	2378.331			0.25583435	111.5254	557.627
	0.6958335	1307.9756	6539.878			0.6958319	476.275266666667	2381.37633333333			0.25499995	110.5954	552.977
	0.69666705	1310.7768	6553.884			0.69666625	476.678466666667	2383.39233333333			0.25416715	109.6934	548.467
	0.6974975	1313.494	6567.47			0.6974983	477.310066666667	2386.55033333333			0.253332	108.7976	543.988
	0.69833345	1316.3624	6581.812			0.6983343	477.998933333333	2389.99466666667			0.25249995	107.8338	539.169
	0.69916545	1319.2006	6596.003			0.69916705	478.468466666667	2392.34233333333			0.25166715	106.9256	534.628
	0.6999983	1322.1034	6610.517			0.7000014	479.190066666667	2395.95033333333			0.25083435	106.123	530.615
	0.70082955	1325.061	6625.305			0.700835	479.909066666667	2399.54533333333			0.25000075	105.2994	526.497
	0.7016624	1327.9652	6639.826			0.7016678	480.6108	2403.054			0.24917025	104.3094	521.547
	0.70250305	1331.1158	6655.579			0.70250065	481.339266666667	2406.69633333333			0.2483359	103.575	517.875
	0.70333035	1334.2602	6671.301			0.7033366	482.082	2410.41			0.24750385	102.7178	513.589
	0.7041663	1337.5294	6687.647			0.70416785	482.7696	2413.848			0.2466648	101.8252	509.126
	0.7049991	1340.6202	6703.101			0.70499985	483.5248	2417.624			0.24583355	101.0676	505.338
	0.70582875	1343.603	6718.015			0.7058327	484.253333333333	2421.26666666667			0.2450015	100.0522	500.261
	0.7066694	1346.8018	6734.009			0.70666625	484.985933333333	2424.92966666667			0.2441687	99.3086	496.543
	0.7074975	1349.8574	6749.287			0.7075014	485.6554	2428.277			0.2433351	98.4148	492.074
	0.7083342	1352.9242	6764.621			0.7083342	486.295733333333	2431.47866666667			0.2425023	97.7478	488.739
	0.70916785	1356.1714	6780.857			0.7091686	487.081333333333	2435.40666666667			0.24166715	96.9534	484.767
	0.7099975	1359.4048	6797.024			0.70999905	487.772066666667	2438.86033333333			0.24083045	95.9796	479.898
	0.7108327	1362.5894	6812.947			0.71083345	488.537533333333	2442.68766666667			0.23999995	95.1964	475.982
	0.71166625	1365.7204	6828.602			0.7116671	489.3152	2446.576			0.2391656	94.2748	471.374
	0.71250065	1368.9	6844.5			0.7125014	490.014133333333	2450.07066666667			0.23833435	93.5096	467.548
	0.7133319	1371.9984	6859.992			0.71333425	490.753066666667	2453.76533333333			0.23750075	92.6806	463.403
	0.71416395	1375.133	6875.665			0.71416705	491.393733333333	2456.96866666667			0.2366687	91.8474	459.237
	0.71500065	1378.2066	6891.033			0.71500065	492.1586	2460.793			0.23583515	91.0184	455.092
	0.7158327	1381.3076	6906.538			0.715835	492.9436	2464.718			0.23499995	90.0726	450.363
	0.7166663	1384.494	6922.47			0.71666705	493.677333333333	2468.38666666667			0.23416715	89.3768	446.884
	0.7174991	1387.6138	6938.069			0.7174983	494.4704	2472.352			0.23333435	88.4996	442.498
	0.71833035	1390.6962	6953.481			0.71833505	495.221533333333	2476.10766666667			0.23249995	87.5666	437.833
	0.71916625	1393.8824	6969.412			0.71917175	496.007666666667	2480.03833333333			0.2316656	86.8562	434.281
	0.71999905	1397.0322	6985.161			0.71999905	496.723866666667	2483.61933333333			0.23083435	85.9956	429.978
	0.7208342	1400.1488	7000.744			0.7208342	497.478	2487.39			0.23000155	85.1694	425.847
	0.72166705	1403.296	7016.48			0.72166705	498.2562	2491.281			0.22916715	84.2886	421.443
	0.722496	1406.3958	7031.979			0.7225007	498.967333333333	2494.83666666667			0.2283312	83.381	416.905
	0.72333185	1409.513	7047.565			0.72333345	499.709066666667	2498.54533333333			0.2275015	82.7092	413.546
	0.7241655	1412.5692	7062.846			0.7241694	500.418933333333	2502.09466666667			0.22666715	81.9686	409.843
	0.72500065	1415.5764	7077.882			0.72500145	501.1646	2505.823			0.22583435	81.2618	406.309
	0.7258319	1418.4518	7092.259			0.7258311	501.9402	2509.701			0.2249992	80.3748	401.874
	0.7266639	1421.2428	7106.214			0.72666705	502.699666666667	2513.49833333333			0.22416715	79.5994	397.997
	0.7275006	1424.117	7120.585			0.7275006	503.4446	2517.223			0.22333355	78.8512	394.256
	0.72833425	1427.1534	7135.767			0.7283327	504.1848	2520.924			0.2225023	78.0626	390.313
	0.7291655	1430.1654	7150.827			0.7291694	504.926333333333	2524.63166666667			0.22166715	77.2512	386.256
	0.72999985	1433.1182	7165.591			0.7299991	505.667	2528.335			0.2208351	76.4714	382.357
	0.73082955	1435.7754	7178.877			0.73083505	506.305533333333	2531.52766666667			0.2199992	75.675	378.375
	0.7316655	1438.948	7194.74			0.7316686	506.915066666667	2534.57533333333			0.21916635	74.8882	374.441
	0.7324983	1442.0382	7210.191			0.73250065	507.472066666667	2537.36033333333			0.21833515	74.1886	370.943
	0.7333327	1445.0162	7225.081			0.73333345	508.183533333333	2540.91766666667			0.2175	73.3732	366.866
	0.7341647	1447.871	7239.355			0.73416785	508.943466666667	2544.71733333333			0.2166695	72.5832	362.916
	0.734996	1450.6328	7253.164			0.73499985	509.777	2548.885			0.215832	71.7566	358.783
	0.7358327	1453.5402	7267.701			0.73583195	510.584933333333	2552.92466666667			0.2149992	71.134	355.67
	0.73666625	1456.6488	7283.244			0.7366678	511.436666666667	2557.18333333333			0.21416795	70.3348	351.674
	0.7374999	1459.7004	7298.502			0.73750145	512.2704	2561.352			0.2133367	69.5084	347.542
	0.7383319	1463.0006	7315.003			0.7383327	513.078933333333	2565.39466666667			0.21249685	68.7334	343.667
	0.7391647	1466.2946	7331.473			0.73916785	513.9044	2569.522			0.2116695	67.9552	339.776
	0.74000225	1469.5934	7347.967			0.74000145	514.7132	2573.566			0.21083355	67.164	335.82
	0.74083345	1472.8486	7364.243			0.74083425	515.529733333333	2577.64866666667			0.2100015	66.3732	331.866
	0.7416655	1476.3548	7381.774			0.7416678	516.356733333333	2581.78366666667			0.2091656	65.5456	327.728
	0.7424991	1479.7682	7398.841			0.74250065	517.1558	2585.779			0.208332	64.7728	323.864
	0.74333265	1483.1444	7415.722			0.7433342	517.972533333333	2589.86266666667			0.20750075	64.1008	320.504
	0.74416475	1486.6454	7433.227			0.74416785	518.7834	2593.917			0.20666795	63.253	316.265
	0.7449983	1490.0256	7450.128			0.7450022	519.545	2597.725			0.20583435	62.3936	311.968
	0.74583345	1493.3724	7466.862			0.74583115	520.3518	2601.759			0.20500075	61.7216	308.608
	0.7466647	1496.6886	7483.443			0.74666865	521.185133333333	2605.92566666667			0.20417025	61.0042	305.021
	0.74749985	1500.192	7500.96			0.7474991	521.961933333333	2609.80966666667			0.2033312	60.2134	301.067
	0.7483311	1503.3538	7516.769			0.7483335	522.787866666667	2613.93933333333			0.2024984	59.4316	297.158
	0.74916395	1506.5036	7532.518			0.7491663	523.5616	2617.808			0.2016656	58.6428	293.214
	0.75000065	1509.794	7548.97			0.75000065	524.345266666667	2621.72633333333			0.200832	57.9208	289.604
	0.7508327	1512.5902	7562.951			0.7508327	525.126933333333	2625.63466666667			0.1999992	57.154	285.77
	0.75166395	1515.7228	7578.614			0.75166785	525.970333333333	2629.85166666667			0.1991703	56.4322	282.161
	0.7524991	1518.765	7593.825			0.7525014	526.784933333333	2633.92466666667			0.1983328	55.635	278.175
	0.75333265	1521.707	7608.535			0.7533335	527.5888	2637.944			0.19749995	54.8494	274.247
	0.75416625	1525.0058	7625.029			0.75416865	528.443066666667	2642.21533333333			0.1966648	54.131	270.655
	0.7549999	1528.2032	7641.016			0.7549999	529.269933333333	2646.34966666667			0.195832	53.3224	266.612
	0.7558327	1531.3114	7656.557			0.7558327	530.046866666667	2650.23433333333			0.19500075	52.6304	263.152
	0.75666545	1535.0132	7675.066			0.7566694	530.860466666667	2654.30233333333			0.19416795	51.9192	259.596
	0.75749755	1538.5454	7692.727			0.757503	531.671466666667	2658.35733333333			0.19333435	51.1392	255.696
	0.75833345	1542.1722	7710.861			0.75833345	532.469133333333	2662.34566666667			0.1924984	50.4604	252.302
	0.75916625	1545.7226	7728.613			0.7591678	533.307266666667	2666.53633333333			0.1916703	49.7094	248.547
	0.76000065	1549.3712	7746.856			0.7599999	534.1264	2670.632			0.190832	49.012	245.06
	0.76083035	1553.1212	7765.606			0.76083345	534.964933333333	2674.82466666667			0.1899992	48.2124	241.062
	0.7616655	1556.7536	7783.768			0.76166705	535.833666666667	2679.16833333333			0.18916795	47.5374	237.687
	0.7624991	1560.4034	7802.017			0.76250375	536.633266666667	2683.16633333333			0.18833355	46.797	233.985
	0.7633319	1564.1352	7820.676			0.7633319	537.4814	2687.407			0.1874984	46.0316	230.158
	0.76416785	1567.9322	7839.661			0.76416395	538.275866666667	2691.37933333333			0.1866687	45.3748	226.874
	0.76499985	1571.7008	7858.504			0.76500065	539.064	2695.32			0.18583355	44.5982	222.991
	0.7658335	1575.4222	7877.111			0.76583425	539.858	2699.29			0.1850023	43.8996	219.498
	0.76666475	1579.2176	7896.088			0.76666785	540.688133333333	2703.44066666667			0.1841656	43.1692	215.846
	0.7675006	1582.8862	7914.431			0.76749905	541.517933333333	2707.58966666667			0.18333355	42.4466	212.233
	0.76833425	1586.517	7932.585			0.76833585	542.322866666667	2711.61433333333			0.18249995	41.7684	208.842
	0.7691647	1590.2714	7951.357			0.7691686	543.166133333333	2715.83066666667			0.18166795	41.1266	205.633
	0.7699967	1594.0278	7970.139			0.77000065	543.9782	2719.891			0.1808367	40.356	201.78
	0.7708335	1597.8398	7989.199			0.77083265	544.854666666667	2724.27333333333			0.18000155	39.762	198.81
	0.7716655	1601.3328	8006.664			0.77166935	545.704133333333	2728.52066666667			0.1791648	38.976	194.88
	0.7724999	1604.8274	8024.137			0.77250065	546.566266666667	2732.83133333333			0.178332	38.3082	191.541
	0.77333115	1608.427	8042.135			0.773335	547.336933333333	2736.68466666667			0.1775023	37.664	188.32
	0.7741647	1612.0464	8060.232			0.7741647	548.134466666667	2740.67233333333			0.17666715	36.869	184.345
	0.7749991	1615.6746	8078.373			0.77500535	548.878066666667	2744.39033333333			0.17583355	36.2394	181.197
	0.7758311	1619.2946	8096.473			0.77583345	549.684933333333	2748.42466666667			0.1749984	35.519	177.595
	0.7766655	1622.5216	8112.608			0.77666625	550.258933333333	2751.29466666667			0.17416795	34.8494	174.247
	0.7774999	1625.6952	8128.476			0.77750065	550.982533333333	2754.91266666667			0.1733359	34.1926	170.963
	0.77833265	1628.802	8144.01			0.7783358	551.835266666667	2759.17633333333			0.1725031	33.447	167.235
	0.7791663	1631.909	8159.545			0.779171	552.659733333333	2763.29866666667			0.17166635	32.9004	164.502
	0.77999985	1634.923	8174.615			0.7800007	553.5622	2767.811			0.17082965	32.0482	160.241
	0.78083345	1638.0646	8190.323			0.7808358	554.504266666667	2772.52133333333			0.1699992	31.3588	156.794
	0.7816655	1641.3796	8206.898			0.7816671	555.4122	2777.061			0.1691664	30.7694	153.847
	0.7824968	1644.1204	8220.602			0.78249985	556.339	2781.695			0.1683367	30.077	150.385
	0.7833335	1646.5476	8232.738			0.7833389	557.2612	2786.306			0.16750155	29.3984	146.992
	0.78416785	1649.0138	8245.069			0.78416785	558.1336	2790.668			0.16666325	28.6156	143.078
	0.7849983	1651.9672	8259.836			0.7850022	558.910933333333	2794.55466666667			0.1658328	28.037	140.185
	0.78583115	1655.4626	8277.313			0.78583345	559.7846	2798.923			0.16500155	27.3532	136.766
	0.78666785	1659.118	8295.59			0.78666555	560.654866666667	2803.27433333333			0.1641656	26.6368	133.184
	0.7874983	1662.0622	8310.311			0.78750535	561.553266666667	2807.76633333333			0.16333515	26.0294	130.147
	0.78833265	1665.2574	8326.287			0.7883335	562.436	2812.18			0.1624937	25.2652	126.326
	0.78916705	1668.9864	8344.932			0.78916625	563.314333333333	2816.57166666667			0.1616687	24.6806	123.403
	0.78999905	1673.4808	8367.404			0.7899999	564.216933333333	2821.08466666667			0.1608367	24.1316	120.658
	0.7908319	1677.9368	8389.684			0.7908343	565.100933333333	2825.50466666667			0.1600031	23.4112	117.056
	0.7916639	1682.253	8411.265			0.7916694	566.004133333333	2830.02066666667			0.1591656	22.7692	113.846
	0.79250225	1686.6714	8433.357			0.79250065	566.920666666667	2834.60333333333			0.15833125	22.1038	110.519
	0.79333425	1690.8328	8454.164			0.79333655	567.772266666667	2838.86133333333			0.15750075	21.479	107.395
	0.79416705	1694.9606	8474.803			0.7941678	568.645666666667	2843.22833333333			0.1566695	20.916	104.58
	0.79499675	1699.2288	8496.144			0.79500065	569.4668	2847.334			0.15583515	20.2628	101.314
	0.79583345	1703.5606	8517.803			0.7958366	570.297866666667	2851.48933333333			0.1549992	19.6172	98.086
	0.79666705	1707.822	8539.11			0.79666475	571.092333333333	2855.46166666667			0.1541617	18.9668	94.834
	0.7974991	1712.0448	8560.224			0.7975007	571.9736	2859.868			0.1533328	18.3718	91.859
	0.79833185	1716.0582	8580.291			0.79833425	572.851	2864.255			0.1525039	17.7766	88.883
	0.7991647	1720.0048	8600.024			0.7991671	573.671133333333	2868.35566666667			0.15166795	17.0898	85.449
	0.7999975	1723.9032	8619.516			0.8000038	574.541866666667	2872.70933333333			0.1508336	16.5346	82.673
	0.80083265	1727.895	8639.475			0.8008342	575.363333333333	2876.81666666667			0.14999685	15.9416	79.708
	0.8016686	1731.8158	8659.079			0.80166785	576.2284	2881.142			0.1491695	15.2964	76.482
	0.8024999	1735.7222	8678.611			0.8024999	577.157	2885.785			0.1483375	14.7352	73.676
	0.8033327	1739.8222	8699.111			0.803335	578.0266	2890.133			0.1475031	14.1388	70.694
	0.80416625	1743.9904	8719.952			0.80417095	578.887533333333	2894.43766666667			0.14666715	13.4114	67.057
	0.8050038	1747.7104	8738.552			0.8049991	579.763066666667	2898.81533333333			0.14583125	12.8294	64.147
	0.80583425	1751.4628	8757.314			0.8058358	580.617866666667	2903.08933333333			0.14500075	12.249	61.245
	0.8066678	1755.4166	8777.083			0.80666935	581.518466666667	2907.59233333333			0.14416875	11.622	58.11
	0.8074952	1759.025	8795.125			0.80750145	582.361333333333	2911.80666666667			0.1433336	11.0592	55.296
	0.8083327	1763.0242	8815.121			0.8083366	583.1992	2915.996			0.14250155	10.4778	52.389
	0.8091686	1766.9668	8834.834			0.8091663	584.097133333333	2920.48566666667			0.14166485	9.8874	49.437
	0.80999985	1770.8366	8854.183			0.81000065	584.941933333333	2924.70966666667			0.1408328	9.2672	46.336
	0.8108311	1774.8156	8874.078			0.810835	585.769133333333	2928.84566666667			0.1400023	8.6874	43.437
	0.8116678	1778.9252	8894.626			0.81166705	586.6192	2933.096			0.13916715	7.9982	39.991
	0.8124991	1782.6504	8913.252			0.8125046	587.4716	2937.358			0.13833515	7.5252	37.626
	0.8133358	1786.5854	8932.927			0.8133366	588.2154	2941.077			0.13749765	6.9056	34.528
	0.81416705	1790.3928	8951.964			0.81416705	589.094333333333	2945.47166666667			0.1366695	6.3542	31.771
	0.81499985	1794.532	8972.66			0.81500225	589.969866666667	2949.84933333333			0.13583435	5.729	28.645
	0.81583345	1798.668	8993.34			0.81583425	590.884666666667	2954.42333333333			0.1350031	5.1122	25.561
	0.81666625	1802.5676	9012.838			0.8166702	591.6892	2958.446			0.1341664	4.538	22.69
	0.8175038	1806.4676	9032.338			0.81749985	592.5642	2962.821			0.13333435	3.9762	19.881
	0.8183335	1810.0474	9050.237			0.8183358	593.4774	2967.387			0.13250075	3.36	16.8
	0.8191639	1813.7916	9068.958			0.8191686	594.288266666667	2971.44133333333			0.13166715	2.8068	14.034
	0.8199952	1817.441	9087.205			0.81999985	595.200933333333	2976.00466666667			0.130832	2.3098	11.549
	0.82083345	1821.0378	9105.189			0.82083425	596.1028	2980.514			0.1300031	1.6542	8.271
	0.8216694	1824.7286	9123.643			0.8216671	597.0256	2985.128			0.12917185	1.2204	6.102
	0.82250295	1828.5378	9142.689			0.82250065	597.917733333333	2989.58866666667			0.128332	0.4964	2.482
	0.8233311	1831.802	9159.01			0.82333505	598.904066666667	2994.52033333333			0.12750155	-0.0144	-0.072
	0.82416625	1835.3372	9176.686			0.8241655	599.845666666667	2999.22833333333			0.1266656	-0.5452	-2.726
	0.8249983	1839.2376	9196.188			0.82500145	600.836	3004.18			0.12583515	-1.134	-5.67
	0.825835	1843.3576	9216.788			0.825835	601.8196	3009.098			0.12500155	-1.5486	-7.743
	0.8266694	1847.217	9236.085			0.8266663	602.7902	3013.951			0.12416715	-2.1722	-10.861
	0.8275014	1850.2984	9251.492			0.82750065	603.712466666667	3018.56233333333			0.12333515	-2.7378	-13.689
	0.8283311	1852.587	9262.935			0.828335	604.7426	3023.713			0.12250235	-3.2464	-16.232
	0.82916395	1854.4568	9272.284			0.8291694	605.6992	3028.496			0.12166715	-3.7918	-18.959
	0.83000145	1856.1966	9280.983			0.82999835	606.665866666667	3033.32933333333			0.1208367	-4.2502	-21.251
	0.83083735	1856.9944	9284.972			0.8308366	607.641066666667	3038.20533333333			0.12000155	-4.7888	-23.944
	0.83166475	1859.0928	9295.464			0.83167015	608.6766	3043.383			0.11916795	-5.4226	-27.113
	0.83249675	1861.844	9309.22			0.83249985	609.6458	3048.229			0.1183328	-5.8684	-29.342
	0.83333345	1865.364	9326.82			0.83333425	610.4776	3052.388			0.11750155	-6.463	-32.315
	0.8341678	1869.476	9347.38			0.8341694	611.3528	3056.764			0.1166695	-6.882	-34.41
	0.8350014	1873.9898	9369.949			0.8349975	612.268066666667	3061.34033333333			0.11583125	-7.506	-37.53
	0.8358311	1878.3932	9391.966			0.83583505	613.101	3065.505			0.11500235	-7.8646	-39.323
	0.83666945	1883.174	9415.87			0.83666705	614.0612	3070.306			0.11416715	-8.415	-42.075
	0.8374975	1888.2676	9441.338			0.83750145	615.0166	3075.083			0.11333515	-8.8882	-44.441
	0.83833425	1893.4988	9467.494			0.83833585	616.051133333333	3080.25566666667			0.1125031	-9.2162	-46.081
	0.8391671	1898.5044	9492.522			0.83916625	617.0092	3085.046			0.1116695	-9.9038	-49.519
	0.8400022	1902.9584	9514.792			0.8400014	617.995466666667	3089.97733333333			0.11083435	-10.3498	-51.749
	0.84083425	1907.0304	9535.152			0.8408335	618.971066666667	3094.85533333333			0.1099992	-10.7558	-53.779
	0.84166625	1911.198	9555.99			0.8416686	619.899466666667	3099.49733333333			0.1091664	-11.2708	-56.354
	0.8425022	1915.1914	9575.957			0.8424999	620.817	3104.085			0.1083375	-11.6036	-58.018
	0.843335	1918.7782	9593.891			0.8433319	621.762866666667	3108.81433333333			0.1074992	-12.1938	-60.969
	0.8441663	1921.964	9609.82			0.84416785	622.749533333333	3113.74766666667			0.10666875	-12.5906	-62.953
	0.84499755	1925.3694	9626.847			0.8450014	623.597333333333	3117.98666666667			0.1058328	-12.9916	-64.958
	0.84583035	1928.7666	9643.833			0.8458335	624.391666666667	3121.95833333333			0.10500075	-13.3942	-66.971
	0.8466647	1932.6216	9663.108			0.84666865	625.369133333333	3126.84566666667			0.1041703	-13.7854	-68.927
	0.84750065	1937.322	9686.61			0.8474999	626.3456	3131.728			0.10333045	-14.2286	-71.143
	0.84833035	1941.5004	9707.502			0.84833575	627.384466666667	3136.92233333333			0.1024992	-14.5642	-72.821
	0.84916705	1945.6268	9728.134			0.84916785	628.3746	3141.873			0.10166715	-14.8736	-74.368
	0.8499991	1950.0532	9750.266			0.8499991	629.346666666667	3146.73333333333			0.1008359	-15.2448	-76.224
	0.8508327	1954.844	9774.22			0.8508303	630.264733333333	3151.32366666667			0.10000075	-15.4936	-77.468
	0.8516678	1959.8324	9799.162			0.8516678	631.182533333333	3155.91266666667			0.09916715	-15.9644	-79.822
	0.8524991	1964.8146	9824.073			0.85250065	631.894733333333	3159.47366666667			0.0983375	-16.1294	-80.647
	0.85333265	1969.8974	9849.487			0.8533342	632.725	3163.625			0.09749765	-16.5242	-82.621
	0.85416475	1974.81	9874.05			0.85416315	633.618933333333	3168.09466666667			0.09666715	-16.8128	-84.064
	0.85500145	1979.539	9897.695			0.8550006	634.538266666667	3172.69133333333			0.09583515	-17.0426	-85.213
	0.855835	1984.5356	9922.678			0.85583655	635.485866666667	3177.42933333333			0.095	-17.3168	-86.584
	0.8566647	1988.974	9944.87			0.8566702	636.415666666667	3182.07833333333			0.0941656	-17.5486	-87.743
	0.8574967	1993.81	9969.05			0.85750295	637.279466666667	3186.39733333333			0.0933336	-17.7646	-88.823
	0.85833505	1998.4706	9992.353			0.8583288	638.200133333333	3191.00066666667			0.0925031	-17.9518	-89.759
	0.85916395	2002.955	10014.775			0.85916705	639.1298	3195.649			0.0916703	-18.1582	-90.791
	0.8599983	2008.2808	10041.404			0.86000145	639.924333333333	3199.62166666667			0.0908328	-18.3796	-91.898
	0.86083115	2013.3304	10066.652			0.86083425	640.927933333333	3204.63966666667			0.0899992	-18.5626	-92.813
	0.861667	2019.0416	10095.208			0.86166785	641.757933333333	3208.78966666667			0.08916715	-18.6864	-93.432
	0.86249985	2024.78	10123.9			0.86249595	642.390333333333	3211.95166666667			0.0883359	-18.8498	-94.249
	0.86333195	2030.6576	10153.288			0.86333265	643.187666666667	3215.93833333333			0.0875	-18.9976	-94.988
	0.8641647	2036.12	10180.6			0.8641647	644.207466666667	3221.03733333333			0.08666715	-19.1642	-95.821
	0.8649999	2041.4228	10207.114			0.8649999	645.210933333333	3226.05466666667			0.0858336	-19.3264	-96.632
	0.8658342	2046.9048	10234.524			0.8658342	646.120866666667	3230.60433333333			0.08500075	-19.381	-96.905
	0.8666647	2052.228	10261.14			0.86666315	647.0238	3235.119			0.08416795	-19.5806	-97.903
	0.86749675	2056.975	10284.875			0.8674983	648.046266666667	3240.23133333333			0.08333515	-19.7424	-98.712
	0.86833185	2062.112	10310.56			0.86833345	649.1238	3245.619			0.0825	-19.7874	-98.937
	0.8691678	2067.6188	10338.094			0.8691694	650.331	3251.655			0.0816656	-19.951	-99.755
	0.8699991	2073.0608	10365.304			0.87000375	651.523133333333	3257.61566666667			0.08083435	-19.951	-99.755
	0.87083265	2078.47	10392.35			0.8708272	652.635866666667	3263.17933333333			0.08000235	-20.0292	-100.146
	0.87166235	2083.9726	10419.863			0.87166785	653.796133333333	3268.98066666667			0.07916875	-20.3274	-101.637
	0.87249905	2089.9006	10449.503			0.8725022	654.880133333333	3274.40066666667			0.078332	-20.1756	-100.878
	0.87333185	2095.4894	10477.447			0.8733327	655.828733333333	3279.14366666667			0.0775	-20.311	-101.555
	0.8741655	2101.1112	10505.556			0.87416865	656.8218	3284.109			0.0766672	-20.38	-101.9
	0.87499985	2106.608	10533.04			0.87499825	657.858266666667	3289.29133333333			0.07583435	-20.4754	-102.377
	0.8758311	2112.0744	10560.372			0.8758335	658.859533333333	3294.29766666667			0.075	-20.6874	-103.437
	0.87666235	2117.2914	10586.457			0.8766655	659.9468	3299.734			0.0741695	-20.6466	-103.233
	0.8774999	2122.659	10613.295			0.8775022	660.982533333333	3304.91266666667			0.07333515	-20.681	-103.405
	0.878335	2127.8936	10639.468			0.8783366	661.940466666667	3309.70233333333			0.0725	-20.8126	-104.063
	0.87916545	2132.8744	10664.372			0.87916395	662.839666666667	3314.19833333333			0.0716664	-20.793	-103.965
	0.8799983	2137.8398	10689.199			0.8799991	663.9524	3319.762			0.07083435	-20.9586	-104.793
	0.88083265	2143.015	10715.075			0.88083735	665.074066666667	3325.37033333333			0.06999845	-20.9468	-104.734
	0.8816655	2147.9304	10739.652			0.88166625	666.214333333333	3331.07166666667			0.06916485	-21.0006	-105.003
	0.8824999	2152.7414	10763.707			0.88250535	667.412333333333	3337.06166666667			0.06833435	-20.999	-104.995
	0.88333575	2156.5918	10782.959			0.88333035	668.59	3342.95			0.06750155	-21.0848	-105.424
	0.88416075	2159.9114	10799.557			0.8841686	669.6694	3348.347			0.06666795	-21.145	-105.725
	0.88499755	2163.407	10817.035			0.88499985	670.851866666667	3354.25933333333			0.0658328	-21.1412	-105.706
	0.8858327	2166.7896	10833.948			0.88583345	671.999266666667	3359.99633333333			0.0649992	-21.1772	-105.886
	0.88666705	2170.8624	10854.312			0.8866678	673.126733333333	3365.63366666667			0.0641672	-21.1964	-105.982
	0.8874999	2175.5002	10877.501			0.8874999	674.242533333333	3371.21266666667			0.06333595	-21.1962	-105.981
	0.8883295	2180.6448	10903.224			0.88833265	675.3414	3376.707			0.0625	-21.3046	-106.523
	0.88916315	2185.6546	10928.273			0.88916475	676.430066666667	3382.15033333333			0.0616695	-21.2634	-106.317
	0.8899991	2190.5084	10952.542			0.890003	677.557266666667	3387.78633333333			0.06083435	-21.3452	-106.726
	0.8908327	2195.5704	10977.852			0.890835	678.643266666667	3393.21633333333			0.06000155	-21.3984	-106.992
	0.8916671	2201.1816	11005.908			0.8916655	679.747066666667	3398.73533333333			0.05916485	-21.4338	-107.169
	0.8924975	2206.1362	11030.681			0.89249825	680.864733333333	3404.32366666667			0.05833515	-21.5374	-107.687
	0.89333265	2211.4482	11057.241			0.8933342	681.8866	3409.433			0.05750235	-21.4158	-107.079
	0.89416475	2216.5926	11082.963			0.8941702	682.3884	3411.942			0.0566664	-21.4374	-107.187
	0.8949975	2221.4596	11107.298			0.8950053	682.974733333333	3414.87366666667			0.0558336	-21.5852	-107.926
	0.89583425	2226.3606	11131.803			0.89583115	683.725266666667	3418.62633333333			0.0549992	-21.5188	-107.594
	0.89666395	2231.261	11156.305			0.89666625	684.898533333333	3424.49266666667			0.0541672	-21.6396	-108.198
	0.89749755	2236.463	11182.315			0.89749985	686.129266666667	3430.64633333333			0.053332	-21.581	-107.905
	0.89833035	2241.5428	11207.714			0.8983335	687.331866666667	3436.65933333333			0.05250235	-21.5286	-107.643
	0.89916625	2247.4374	11237.187			0.89916865	688.4964	3442.482			0.0516672	-21.6284	-108.142
	0.8999983	2253.8498	11269.249			0.9000022	689.627533333333	3448.13766666667			0.05083515	-21.6058	-108.029
	0.9008319	2260.284	11301.42			0.90083115	690.814733333333	3454.07366666667			0.04999845	-21.6922	-108.461
	0.90166545	2266.5112	11332.556			0.9016663	691.972733333333	3459.86366666667			0.0491695	-21.6714	-108.357
	0.9024991	2272.6526	11363.263			0.9025014	693.104333333333	3465.52166666667			0.04833515	-21.603	-108.015
	0.9033327	2279.326	11396.63			0.90333655	694.265466666667	3471.32733333333			0.0474992	-21.6826	-108.413
	0.9041647	2286.0086	11430.043			0.9041655	695.4472	3477.236			0.0466672	-21.6462	-108.231
	0.9049991	2292.5346	11462.673			0.9049991	696.612933333333	3483.06466666667			0.04583435	-21.7532	-108.766
	0.90583345	2299.1858	11495.929			0.9058342	697.763	3488.815			0.04500235	-21.7152	-108.576
	0.90666545	2305.8264	11529.132			0.90666705	698.188	3490.94			0.0441656	-21.7394	-108.697
	0.9074991	2312.366	11561.83			0.9075077	699.364666666667	3496.82333333333			0.0433328	-21.7676	-108.838
	0.90833345	2318.7568	11593.784			0.90833185	700.630466666667	3503.15233333333			0.0424992	-21.8082	-109.041
	0.9091647	2324.8726	11624.363			0.90916785	701.914066666667	3509.57033333333			0.0416703	-21.7074	-108.537
	0.90999825	2331.7022	11658.511			0.91000065	703.147266666667	3515.73633333333			0.040832	-21.7702	-108.851
	0.9108319	2338.4948	11692.474			0.9108358	704.422	3522.11			0.03999845	-21.8098	-109.049
	0.91166705	2345.274	11726.37			0.91166785	705.686533333333	3528.43266666667			0.0391672	-21.7818	-108.909
	0.91249905	2351.7252	11758.626			0.9125022	706.9134	3534.567			0.03833515	-21.8262	-109.131
	0.91333345	2358.6636	11793.318			0.91333425	708.131933333333	3540.65966666667			0.0374992	-21.7934	-108.967
	0.91416315	2365.1058	11825.529			0.914167	709.264266666667	3546.32133333333			0.0366711	-21.7852	-108.926
	0.9149991	2371.5692	11857.846			0.91500065	710.385266666667	3551.92633333333			0.03583515	-21.8158	-109.079
	0.91583505	2378.0344	11890.172			0.9158366	711.559266666667	3557.79633333333			0.0349992	-21.875	-109.375
	0.9166686	2384.3244	11921.622			0.91666705	712.8572	3564.286			0.0341656	-21.837	-109.185
	0.9175022	2389.8452	11949.226			0.91749905	714.164733333333	3570.82366666667			0.0333367	-21.8188	-109.094
	0.9183327	2395.3504	11976.752			0.91833345	715.406133333333	3577.03066666667			0.03250235	-21.8792	-109.396
	0.91916785	2400.7916	12003.958			0.91916785	716.657133333333	3583.28566666667			0.0316656	-21.9546	-109.773
	0.9199991	2405.8168	12029.084			0.9200014	717.891333333333	3589.45666666667			0.03083435	-21.8902	-109.451
	0.920835	2410.8302	12054.151			0.92083035	719.1672	3595.836			0.03	-21.8814	-109.407
	0.92166625	2416.1374	12080.687			0.92166705	720.441733333333	3602.20866666667			0.0291672	-21.8684	-109.342
	0.92249595	2421.555	12107.775			0.92250065	721.651466666667	3608.25733333333			0.02833435	-21.915	-109.575
	0.9233295	2427.081	12135.405			0.92333345	722.737	3613.685			0.0275008	-21.9182	-109.591
	0.9241663	2432.2124	12161.062			0.9241686	723.804333333333	3619.02166666667			0.0266656	-21.9866	-109.933
	0.9250007	2437.8718	12189.359			0.9250007	724.968733333333	3624.84366666667			0.0258336	-21.9178	-109.589
	0.92583345	2443.6596	12218.298			0.92583345	726.203533333333	3631.01766666667			0.02500155	-21.9156	-109.578
	0.9266647	2449.2696	12246.348			0.9266655	727.5146	3637.573			0.02417185	-21.9676	-109.838
	0.92749825	2453.9836	12269.918			0.92749985	728.765266666667	3643.82633333333			0.0233336	-21.892	-109.46
	0.92833265	2458.718	12293.59			0.9283389	730.033666666667	3650.16833333333			0.02250155	-21.916	-109.58
	0.92916315	2463.9518	12319.759			0.92916705	731.2318	3656.159			0.0216664	-21.9632	-109.816
	0.9300006	2469.6446	12348.223			0.92999985	732.481066666667	3662.40533333333			0.0208336	-22.028	-110.14
	0.9308327	2475.5826	12377.913			0.93083345	733.642733333333	3668.21366666667			0.0200031	-21.9502	-109.751
	0.9316655	2482.254	12411.27			0.9316686	734.8714	3674.357			0.0191672	-21.9548	-109.774
	0.9324967	2488.3502	12441.751			0.93250535	736.211466666667	3681.05733333333			0.0183336	-21.9248	-109.624
	0.9333311	2494.2092	12471.046			0.93333265	737.4366	3687.183			0.01749845	-22.0784	-110.392
	0.9341678	2500.9174	12504.587			0.9341686	738.499733333333	3692.49866666667			0.01666875	-21.9644	-109.822
	0.9349983	2506.8646	12534.323			0.9349999	739.600533333333	3698.00266666667			0.01583125	-22.0186	-110.093
	0.93582875	2512.706	12563.53			0.93583425	740.6462	3703.231			0.01500155	-21.9656	-109.828
	0.93666545	2519.2956	12596.478			0.9366694	741.757	3708.785			0.01416795	-21.998	-109.99
	0.93749985	2526.1804	12630.902			0.93750065	742.9022	3714.511			0.0133336	-22.0152	-110.076
	0.938335	2533.2984	12666.492			0.938335	744.203	3721.015			0.01250155	-21.9246	-109.623
	0.93916625	2539.8046	12699.023			0.93916705	745.6112	3728.056			0.01166875	-21.9886	-109.943
	0.94000065	2546.3646	12731.823			0.94000065	746.986333333333	3734.93166666667			0.0108328	-22.0028	-110.014
	0.94083035	2552.6166	12763.083			0.94083815	748.400666666667	3742.00333333333			0.01000155	-22.0456	-110.228
	0.9416663	2558.665	12793.325			0.9416663	749.729733333333	3748.64866666667			0.0091633	-22.0186	-110.093
	0.942503	2562.2318	12811.159			0.9424991	751.089733333333	3755.44866666667			0.00833515	-21.9852	-109.926
	0.9433327	2565.5344	12827.672			0.943335	752.2956	3761.478			0.0075039	-21.9728	-109.864
	0.9441678	2571.6632	12858.316			0.94416865	753.408266666667	3767.04133333333			0.0066672	-21.9956	-109.978
	0.9449975	2577.5174	12887.587			0.9450038	754.646266666667	3773.23133333333			0.0058328	-22.0194	-110.097
	0.9458319	2583.7326	12918.663			0.94583265	755.8936	3779.468			0.00499765	-22.0732	-110.366
	0.94666785	2590.8416	12954.208			0.9466686	757.227466666667	3786.13733333333			0.00416875	-21.9948	-109.974
	0.9474975	2597.8088	12989.044			0.9474983	758.545266666667	3792.72633333333			0.00333435	-21.9498	-109.749
	0.9483303	2604.1332	13020.666			0.94833345	759.9436	3799.718			0.0025	-22.0308	-110.154
	0.9491655	2609.2058	13046.029			0.94917015	761.301	3806.505			0.00166405	-22.098	-110.49
	0.94999985	2614.06	13070.3			0.94999985	762.567666666667	3812.83833333333			0.00083045	-22	-110
	0.9508335	2618.3552	13091.776			0.95083425	763.896266666667	3819.48133333333			0.0000008	-21.9662	-109.831
	0.95166625	2620.475	13102.375			0.95166625	764.961666666667	3824.80833333333			-0.00061485	-22.0758	-110.379
	0.9524975	2623.1426	13115.713			0.95250065	766.066466666667	3830.33233333333
	0.9533327	2629.0258	13145.129			0.95333815	767.275666666667	3836.37833333333
	0.95416785	2633.5874	13167.937			0.954167	768.268066666667	3841.34033333333
	0.95500065	2635.2552	13176.276			0.9549991	769.281266666667	3846.40633333333
	0.9558335	2641.496	13207.48			0.9558335	770.340066666667	3851.70033333333
	0.95666625	2651.9746	13259.873			0.95666865	771.434666666667	3857.17333333333
	0.95749675	2662.0946	13310.473			0.95750375	772.581266666667	3862.90633333333
	0.9583342	2671.9904	13359.952			0.95833265	773.323933333333	3866.61966666667
	0.9591663	2681.782	13408.91			0.95916785	773.613266666667	3868.06633333333
	0.9599991	2691.3556	13456.778			0.9599991	774.797933333333	3873.98966666667
	0.960828	2700.1226	13500.613			0.96083425	776.289933333333	3881.44966666667
	0.96166395	2708.4818	13542.409			0.96166865	777.7544	3888.772
	0.96250065	2716.6858	13583.429			0.96250295	778.967666666667	3894.83833333333
	0.9633319	2724.682	13623.41			0.96333345	780.1956	3900.978
	0.96416705	2732.0838	13660.419			0.9641663	781.484133333333	3907.42066666667
	0.9649983	2739.1964	13695.982			0.96499905	782.895866666667	3914.47933333333
	0.9658327	2748.2822	13741.411			0.96583425	784.2416	3921.208
	0.96666785	2758.2518	13791.259			0.9666694	785.584333333333	3927.92166666667
	0.96749985	2767.731	13838.655			0.96749985	786.9216	3934.608
	0.9683335	2777.2066	13886.033			0.96833505	788.2958	3941.479
	0.96916705	2786.9772	13934.886			0.96916625	789.690466666667	3948.45233333333
	0.9699975	2796.258	13981.29			0.970003	791.1398	3955.699
	0.9708319	2805.433	14027.165			0.97083585	792.588333333333	3962.94166666667
	0.97166545	2814.1224	14070.612			0.971667	793.967666666667	3969.83833333333
	0.9724991	2823.0042	14115.021			0.97250065	795.209133333333	3976.04566666667
	0.97333195	2830.9828	14154.914			0.97333265	796.5564	3982.782
	0.9741647	2838.9428	14194.714			0.9741678	797.964066666667	3989.82033333333
	0.9749999	2846.1156	14230.578			0.975003	799.366733333333	3996.83366666667
	0.97583265	2851.5002	14257.501			0.97583345	800.9096	4004.548
	0.97666545	2857.0304	14285.152			0.9766663	802.483733333333	4012.41866666667
	0.9775014	2863.298	14316.49			0.97749985	804.0646	4020.323
	0.97833345	2869.068	14345.34			0.9783374	805.57	4027.85
	0.97916625	2874.575	14372.875			0.9791678	806.856	4034.28
	0.9799999	2879.6604	14398.302			0.9799991	808.305666666667	4041.52833333333
	0.98083265	2884.18	14420.9			0.9808342	809.760533333333	4048.80266666667
	0.9816655	2890.3904	14451.952			0.98166785	811.269666666667	4056.34833333333
	0.98249675	2897.017	14485.085			0.98250455	812.937933333333	4064.68966666667
	0.9833327	2905.6052	14528.026			0.98333425	814.549333333333	4072.74666666667
	0.9841655	2914.8248	14574.124			0.98416865	816.1846	4080.923
	0.9849967	2922.7024	14613.512			0.98499985	817.8688	4089.344
	0.9858311	2930.9716	14654.858			0.9858335	819.540466666667	4097.70233333333
	0.98666625	2939.559	14697.795			0.98667095	821.210866666667	4106.05433333333
	0.9875022	2946.7524	14733.762			0.987503	822.846266666667	4114.23133333333
	0.9883319	2953.6238	14768.119			0.9883327	824.451266666667	4122.25633333333
	0.9891639	2961.5024	14807.512			0.989167	826.160733333333	4130.80366666667
	0.99000225	2968.8662	14844.331			0.9899991	827.827266666667	4139.13633333333
	0.99083265	2976.0224	14880.112			0.99083895	829.482933333333	4147.41466666667
	0.99166625	2984.157	14920.785			0.99166935	831.093666666667	4155.46833333333
	0.9924999	2992.3638	14961.819			0.9924999	832.504333333333	4162.52166666667
	0.9933342	2999.2026	14996.013			0.993335	833.979733333333	4169.89866666667
	0.99416705	3006.4294	15032.147			0.99416785	835.332466666667	4176.66233333333
	0.9949983	3014.8122	15074.061			0.99500455	836.408733333333	4182.04366666667
	0.995835	3022.3038	15111.519			0.99583425	837.760266666667	4188.80133333333
	0.99666625	3029.078	15145.39			0.99666625	839.062733333333	4195.31366666667
	0.9974999	3037.0956	15185.478			0.9974999	840.491533333333	4202.45766666667
	0.99833035	3045.9338	15229.669			0.9983342	841.9728	4209.864
	0.9991639	3053.4082	15267.041			0.99916785	843.526733333333	4217.63366666667
	0.99999985	3059.8492	15299.246			1.00000145	845.062733333333	4225.31366666667
	1.0008327	3067.2234	15336.117			1.00083425	846.372133333333	4231.86066666667
	1.0016655	3074.3868	15371.934			1.0016671	847.795133333333	4238.97566666667
	1.00250065	3080.8436	15404.218			1.00250295	849.0026	4245.013
	1.00333265	3086.4308	15432.154			1.0033342	850.3574	4251.787
	1.00416475	3089.8168	15449.084			1.0041663	851.765466666667	4258.82733333333
	1.0050022	3095.3454	15476.727			1.00500145	853.321333333333	4266.60666666667
	1.00583425	3103.5238	15517.619			1.00583425	854.729733333333	4273.64866666667
	1.00666625	3112.9172	15564.586			1.00667015	856.1664	4280.832
	1.00749755	3097.8858	15489.429			1.00749985	857.586933333333	4287.93466666667
	1.0083358	3110.014	15550.07			1.00833425	858.895	4294.475
	1.0091655	3122.4068	15612.034			1.00916935	860.4044	4302.022
	1.00999905	3135.1134	15675.567			1.01000065	861.897066666667	4309.48533333333
	1.01083115	3147.1636	15735.818			1.01083575	863.392066666667	4316.96033333333
	1.01166545	3159.0586	15795.293			1.0116663	864.791266666667	4323.95633333333
	1.01250065	3169.7014	15848.507			1.0125014	866.199933333333	4330.99966666667
	1.01333185	3180.0928	15900.464			1.0133358	867.667866666667	4338.33933333333
	1.01416625	3190.4248	15952.124			1.01416705	869.313066666667	4346.56533333333
	1.0149999	3199.6334	15998.167			1.01500295	871.005733333333	4355.02866666667
	1.0158319	3209.308	16046.54			1.01583345	872.699133333333	4363.49566666667
	1.0166686	3219.0258	16095.129			1.01666705	874.3788	4371.894
	1.01749905	3228.4856	16142.428			1.0175006	876.036266666667	4380.18133333333
	1.01833425	3238.2434	16191.217			1.01833425	877.6596	4388.298
	1.01916785	3250.6182	16253.091			1.0191694	879.312466666667	4396.56233333333
	1.0199975	3262.1828	16310.914			1.02000065	880.988333333333	4404.94166666667
	1.0208366	3272.804	16364.02			1.0208335	882.713466666667	4413.56733333333
	1.02166475	3282.1548	16410.774			1.0216663	884.258666666667	4421.29333333333
	1.02249985	3293.1998	16465.999			1.0225006	885.867666666667	4429.33833333333
	1.02332955	3303.6324	16518.162			1.02333655	887.613666666667	4438.06833333333
	1.02416545	3313.933	16569.665			1.0241624	889.3792	4446.896
	1.02500225	3323.9472	16619.736			1.02500295	891.216066666667	4456.08033333333
	1.02583265	3333.928	16669.64			1.02583735	893.019133333333	4465.09566666667
	1.02666705	3342.8196	16714.098			1.02666465	894.7776	4473.888
	1.0274983	3351.405	16757.025			1.0275053	896.236333333333	4481.18166666667
	1.0283342	3359.2736	16796.368			1.02833035	897.2816	4486.408
	1.02916545	3366.2284	16831.142			1.0291686	898.514666666667	4492.57333333333
	1.02999755	3373.5562	16867.781			1.0300014	900.388933333333	4501.94466666667
	1.03083425	3381.8552	16909.276			1.0308358	902.234733333333	4511.17366666667
	1.0316678	3391.6176	16958.088			1.0316694	904.091466666667	4520.45733333333
	1.03249905	3400.467	17002.335			1.03249835	905.912333333333	4529.56166666667
	1.03333505	3407.6678	17038.339			1.03333345	907.543666666667	4537.71833333333
	1.03416475	3413.8006	17069.003			1.03416705	908.459933333333	4542.29966666667
	1.0350006	3422.1872	17110.936			1.0349991	909.358333333333	4546.79166666667
	1.03583345	3429.7452	17148.726			1.035835	910.728866666667	4553.64433333333
	1.03666625	3441.138	17205.69			1.0366624	912.1898	4560.949
	1.03749825	3453.5152	17267.576			1.0375022	913.8778	4569.389
	1.03833035	3466.7132	17333.566			1.0383342	915.750333333333	4578.75166666667
	1.0391663	3479.7526	17398.763			1.03916785	917.7364	4588.682
	1.04000145	3492.7536	17463.768			1.04000375	919.8408	4599.204
	1.04083425	3506.7422	17533.711			1.04083115	921.871733333333	4609.35866666667
	1.041667	3521.7782	17608.891			1.04166785	924.029866666667	4620.14933333333
	1.0424983	3536.0032	17680.016			1.0424983	926.185066666667	4630.92533333333
	1.0433335	3550.6612	17753.306			1.0433366	928.261	4641.305
	1.0441678	3565.8068	17829.034			1.04416935	930.1724	4650.862
	1.04499905	3580.6438	17903.219			1.0449975	932.228466666667	4661.14233333333
	1.04583425	3595.672	17978.36			1.04583425	934.1338	4670.669
	1.0466639	3609.3506	18046.753			1.0466686	935.956133333333	4679.78066666667
	1.0474983	3624.5072	18122.536			1.0475014	937.7212	4688.606
	1.04833185	3638.921	18194.605			1.04833735	939.5088	4697.544
	1.04916625	3653.7054	18268.527			1.0491631	940.7392	4703.696
	1.0499999	3667.7956	18338.978			1.0499999	942.400066666667	4712.00033333333
	1.05083035	3681.4916	18407.458			1.05083345	944.014266666667	4720.07133333333
	1.0516647	3695.03	18475.15			1.05166705	945.5664	4727.832
	1.0525007	3708.562	18542.81			1.05250215	946.946733333333	4734.73366666667
	1.05333345	3721.7734	18608.867			1.0533358	948.5806	4742.903
	1.0541655	3734.2176	18671.088			1.05416625	948.325466666667	4741.62733333333
	1.05499825	3745.69	18728.45			1.0549991	950.178733333333	4750.89366666667
	1.05583265	3757.2656	18786.328			1.05583345	952.013933333333	4760.06966666667
	1.05666705	3767.646	18838.23			1.05666785	954.001933333333	4770.00966666667
	1.0574975	3777.5272	18887.636			1.0574983	956.170933333333	4780.85466666667
	1.0583319	3786.9432	18934.716			1.05833425	958.384066666667	4791.92033333333
	1.05916315	3794.8	18974			1.0591686	960.530666666667	4802.65333333333
	1.0599991	3803.0276	19015.138			1.0599991	962.6774	4813.387
	1.0608319	3812.4618	19062.309			1.0608335	965.046066666667	4825.23033333333
	1.06166625	3823.77	19118.85			1.0616655	967.134733333333	4835.67366666667
	1.06249675	3834.41	19172.05			1.06250065	969.212266666667	4846.06133333333
	1.06333115	3845.126	19225.63			1.06333425	971.443333333333	4857.21666666667
	1.06416785	3856.062	19280.31			1.06416785	973.718666666667	4868.59333333333
	1.06500065	3868.4094	19342.047			1.0649983	976.033933333333	4880.16966666667
	1.06583265	3881.6884	19408.442			1.06583425	978.346266666667	4891.73133333333
	1.0666647	3894.5418	19472.709			1.06666705	980.5732	4902.866
	1.0674975	3906.2982	19531.491			1.06749835	982.6794	4913.397
	1.06833265	3916.3036	19581.518			1.06833505	984.848066666667	4924.24033333333
	1.06916785	3926.1832	19630.916			1.0691686	987.004466666667	4935.02233333333
	1.0699991	3935.583	19677.915			1.0700007	989.123066666667	4945.61533333333
	1.0708311	3947.0876	19735.438			1.0708327	991.140333333333	4955.70166666667
	1.0716624	3959.5666	19797.833			1.07166625	993.033466666667	4965.16733333333
	1.0724991	3972.8848	19864.424			1.07250065	994.965066666667	4974.82533333333
	1.0733311	3985.4696	19927.348			1.0733319	997.057866666667	4985.28933333333
	1.07416705	3997.9536	19989.768			1.0741663	999.119666666667	4995.59833333333
	1.0749975	4010.2234	20051.117			1.0750006	1001.3908	5006.954
	1.075828	4020.5714	20102.857			1.075835	1003.637	5018.185
	1.0766655	4031.0516	20155.258			1.07666395	1005.74086666667	5028.70433333333
	1.07750065	4042.0582	20210.291			1.0774991	1007.70006666667	5038.50033333333
	1.07833425	4052.9612	20264.806			1.0783358	1009.6398	5048.199
	1.07916235	4065.3452	20326.726			1.0791686	1011.74293333333	5058.71466666667
	1.0799983	4074.82	20374.1			1.0799999	1013.61833333333	5068.09166666667
	1.08083425	4078.6976	20393.488			1.0808327	1015.3404	5076.702
	1.0816663	4074.758	20373.79			1.0816694	1016.80666666667	5084.03333333333
	1.08249595	4076.0676	20380.338			1.08250065	1018.7658	5093.829
	1.0833311	4084.4994	20422.497			1.08333425	1020.71633333333	5103.58166666667
	1.08416395	4092.5368	20462.684			1.08416705	1021.65626666667	5108.28133333333
	1.0849983	4104.759	20523.795			1.08500145	1022.21093333333	5111.05466666667
	1.0858311	4120.116	20600.58			1.0858342	1023.2366	5116.183
	1.0866647	4132.7674	20663.837			1.08666785	1024.6722	5123.361
	1.08749755	4145.256	20726.28			1.087503	1026.22386666667	5131.11933333333
	1.0883327	4162.257	20811.285			1.08833425	1027.93546666667	5139.67733333333
	1.0891647	4179.1532	20895.766			1.0891647	1029.71973333333	5148.59866666667
	1.0899998	4196.065	20980.325			1.0900014	1031.8876	5159.438
	1.09083345	4212.4248	21062.124			1.09083505	1034.32446666667	5171.62233333333
	1.09166315	4230.9574	21154.787			1.09166945	1036.9874	5184.937
	1.0925006	4249.8508	21249.254			1.09249905	1039.4464	5197.232
	1.09333425	4267.8138	21339.069			1.09333345	1041.77273333333	5208.86366666667
	1.0941655	4284.49	21422.45			1.0941671	1044.3574	5221.787
	1.09499755	4299.0932	21495.466			1.09499985	1046.9854	5234.927
	1.0958319	4311.62	21558.1			1.0958319	1049.6646	5248.323
	1.09666465	4315.9988	21579.994			1.0966678	1052.25513333333	5261.27566666667
	1.0974999	4320.0364	21600.182			1.09749905	1054.85966666667	5274.29833333333
	1.09832875	4333.9134	21669.567			1.09833345	1057.36313333333	5286.81566666667
	1.09916625	4350.181	21750.905			1.09916785	1059.73806666667	5298.69033333333
	1.0999967	4370.1056	21850.528			1.10000065	1062.2116	5311.058
	1.10083195	4391.5438	21957.719			1.10083425	1064.64466666667	5323.22333333333
	1.1016655	4411.6232	22058.116			1.10166705	1066.98533333333	5334.92666666667
	1.1024999	4431.4226	22157.113			1.10250145	1069.1796	5345.898
	1.1033319	4442.2266	22211.133			1.10333265	1071.303	5356.515
	1.10416235	4458.1664	22290.832			1.1041694	1073.58	5367.9
	1.10499985	4474.6694	22373.347			1.1049991	1075.5976	5377.988
	1.1058311	4489.2472	22446.236			1.105835	1076.95686666667	5384.78433333333
	1.10666625	4504.6664	22523.332			1.1066694	1076.71646666667	5383.58233333333
	1.1074975	4518.488	22592.44			1.10750375	1077.15753333333	5385.78766666667
	1.10833505	4531.669	22658.345			1.1083342	1079.1534	5395.767
	1.10916545	4545.8498	22729.249			1.1091694	1081.5842	5407.921
	1.10999905	4560.3862	22801.931			1.11000145	1084.13813333333	5420.69066666667
	1.11083185	4573.9624	22869.812			1.1108327	1086.6902	5433.451
	1.1116655	4588.1706	22940.853			1.1116655	1089.10986666667	5445.54933333333
	1.1124991	4604.474	23022.37			1.1125022	1091.44966666667	5457.24833333333
	1.1133335	4621.8056	23109.028			1.11333505	1093.78106666667	5468.90533333333
	1.1141632	4638.092	23190.46			1.1141678	1096.12953333333	5480.64766666667
	1.1149999	4654.843	23274.215			1.1150006	1098.33366666667	5491.66833333333
	1.11583345	4672.2416	23361.208			1.11583345	1100.60073333333	5503.00366666667
	1.11666315	4687.7406	23438.703			1.1166686	1103.18613333333	5515.93066666667
	1.1174983	4702.662	23513.31			1.1175014	1105.537	5527.685
	1.1183335	4716.7874	23583.937			1.1183358	1107.4234	5537.117
	1.1191678	4731.6232	23658.116			1.11916625	1109.40833333333	5547.04166666667
	1.1199999	4746.2484	23731.242			1.1200022	1111.96193333333	5559.80966666667
	1.1208319	4762.0872	23810.436			1.12083265	1114.6944	5573.472
	1.1216647	4779.338	23896.69			1.1216694	1117.3456	5586.728
	1.1224983	4795.4554	23977.277			1.12250065	1119.80933333333	5599.04666666667
	1.1233303	4809.9518	24049.759			1.123335	1122.36786666667	5611.83933333333
	1.12416705	4824.574	24122.87			1.12416625	1124.6814	5623.407
	1.12499675	4839.3848	24196.924			1.12500295	1126.84966666667	5634.24833333333
	1.12583345	4856.2658	24281.329			1.12583505	1128.90713333333	5644.53566666667
	1.12666475	4867.569	24337.845			1.12666705	1131.02086666667	5655.10433333333
	1.1274983	4874.5676	24372.838			1.12750145	1133.2	5666
	1.12833345	4883.1194	24415.597			1.128335	1135.60746666667	5678.03733333333
	1.12916625	4893.3762	24466.881			1.1291678	1138.1604	5690.802
	1.1299991	4904.278	24521.39			1.13000065	1140.26566666667	5701.32833333333
	1.13083265	4907.5922	24537.961			1.1308342	1142.62866666667	5713.14333333333
	1.1316663	4913.4324	24567.162			1.1316678	1145.34833333333	5726.74166666667
	1.1324983	4921.2276	24606.138			1.1325022	1148.1498	5740.749
	1.1333327	4936.0714	24680.357			1.1333327	1150.7548	5753.774
	1.13416625	4956.466	24782.33			1.1341686	1153.2116	5766.058
	1.1349991	4978.6026	24893.013			1.1350014	1155.6188	5778.094
	1.1358311	4998.34	24991.7			1.13583505	1158.18926666667	5790.94633333333
	1.13666705	5018.2444	25091.222			1.1366655	1159.70613333333	5798.53066666667
	1.1374983	5033.725	25168.625			1.1375022	1162.12766666667	5810.63833333333
	1.1383319	5043.3588	25216.794			1.13833345	1164.7118	5823.559
	1.13916705	5049.9732	25249.866			1.1391686	1167.2306	5836.153
	1.1400014	5058.1032	25290.516			1.1400014	1170.3724	5851.862
	1.1408334	5073.7112	25368.556			1.1408358	1173.36146666667	5866.80733333333
	1.14166235	5093.4792	25467.396			1.1416678	1176.26306666667	5881.31533333333
	1.14249905	5114.3486	25571.743			1.14250145	1179.141	5895.705
	1.14333575	5137.0138	25685.069			1.14333815	1181.84126666667	5909.20633333333
	1.14416705	5158.285	25791.425			1.1441686	1184.53733333333	5922.68666666667
	1.14499905	5177.586	25887.93			1.1450006	1187.2802	5936.401
	1.1458303	5198.2064	25991.032			1.1458358	1189.71653333333	5948.58266666667
	1.1466678	5216.5616	26082.808			1.1466694	1191.95086666667	5959.75433333333
	1.14749985	5235.1296	26175.648			1.1475014	1194.42453333333	5972.12266666667
	1.14833265	5251.438	26257.19			1.1483358	1196.59853333333	5982.99266666667
	1.1491686	5268.535	26342.675			1.1491678	1199.07966666667	5995.39833333333
	1.1499983	5283.053	26415.265			1.150003	1201.0654	6005.327
	1.1508327	5297.3784	26486.892			1.150835	1203.30753333333	6016.53766666667
	1.151667	5310.9706	26554.853			1.15166785	1205.63633333333	6028.18166666667
	1.15250065	5325.988	26629.94			1.15250295	1208.5998	6042.999
	1.15333425	5344.3128	26721.564			1.15333505	1211.7398	6058.699
	1.15416465	5360.6272	26803.136			1.1541702	1215.05626666667	6075.28133333333
	1.15499905	5378.6146	26893.073			1.15499905	1218.21333333333	6091.06666666667
	1.1558327	5394.8004	26974.002			1.155835	1221.40573333333	6107.02866666667
	1.156667	5410.328	27051.64			1.15667095	1224.36793333333	6121.83966666667
	1.15750225	5426.7948	27133.974			1.15750065	1227.39773333333	6136.98866666667
	1.1583334	5442.2444	27211.222			1.1583358	1230.6428	6153.214
	1.15916625	5457.2768	27286.384			1.1591678	1234.00806666667	6170.04033333333
	1.15999835	5472.8186	27364.093			1.1599999	1237.3612	6186.806
	1.1608319	5486.9258	27434.629			1.16083575	1240.67853333333	6203.39266666667
	1.16167175	5503.9268	27519.634			1.16166785	1243.7578	6218.789
	1.1624991	5521.2474	27606.237			1.16250215	1246.72313333333	6233.61566666667
	1.1633311	5542.5512	27712.756			1.163335	1249.76833333333	6248.84166666667
	1.1641647	5563.4576	27817.288			1.1641678	1252.97106666667	6264.85533333333
	1.16500065	5585.9918	27929.959			1.16500065	1256.0936	6280.468
	1.1658358	5606.953	28034.765			1.1658358	1259.13493333333	6295.67466666667
	1.1666655	5626.7774	28133.887			1.16666935	1262.164	6310.82
	1.16750145	5649.0164	28245.082			1.16749985	1265.03346666667	6325.16733333333
	1.1683327	5672.2074	28361.037			1.16833655	1268.23366666667	6341.16833333333
	1.16916785	5695.7006	28478.503			1.16916785	1271.23566666667	6356.17833333333
	1.1700022	5716.7208	28583.604			1.1700022	1274.35626666667	6371.78133333333
	1.17083035	5736.534	28682.67			1.17083425	1277.24766666667	6386.23833333333
	1.1716655	5756.9134	28784.567			1.1716678	1279.53946666667	6397.69733333333
	1.1724999	5771.4826	28857.413			1.1724999	1281.74266666667	6408.71333333333
	1.1733303	5779.5942	28897.971			1.17333425	1284.04686666667	6420.23433333333
	1.1741686	5775.6966	28878.483			1.1741663	1286.7138	6433.569
	1.1749967	5770.0788	28850.394			1.17500065	1289.50713333333	6447.53566666667
	1.17583265	5786.5102	28932.551			1.17583655	1292.0814	6460.407
	1.1766655	5809.493	29047.465			1.1766678	1294.14366666667	6470.71833333333
	1.1774999	5834.6534	29173.267			1.17749905	1296.66833333333	6483.34166666667
	1.17833735	5857.882	29289.41			1.17833505	1298.83706666667	6494.18533333333
	1.1791647	5874.2124	29371.062			1.179171	1299.2272	6496.136
	1.1799983	5885.657	29428.285			1.1799983	1300.94846666667	6504.74233333333
	1.18083185	5904.451	29522.255			1.180835	1304.5938	6522.969
	1.1816702	5925.7478	29628.739			1.18166865	1308.47953333333	6542.39766666667
	1.1825014	5948.4172	29742.086			1.18250295	1311.6606	6558.303
	1.1833311	5968.9366	29844.683			1.1833342	1315.34813333333	6576.74066666667
	1.1841663	5987.7748	29938.874			1.18417015	1318.40886666667	6592.04433333333
	1.18499905	5999.3606	29996.803			1.1849983	1319.23246666667	6596.16233333333
	1.18583425	6000.2058	30001.029			1.1858327	1322.1594	6610.797
	1.18667095	5989.033	29945.165			1.18666625	1325.79466666667	6628.97333333333
	1.1874991	6010.2766	30051.383			1.1875022	1329.58746666667	6647.93733333333
	1.18833035	6048.8046	30244.023			1.1883335	1333.1574	6665.787
	1.18916625	6089.8144	30449.072			1.18916625	1336.46193333333	6682.30966666667
	1.19000375	6129.5372	30647.686			1.1899983	1339.59653333333	6697.98266666667
	1.19083425	6166.9374	30834.687			1.19083345	1342.882	6714.41
	1.1916639	6200.7094	31003.547			1.191667	1345.93106666667	6729.65533333333
	1.19249985	6231.6918	31158.459			1.19249985	1348.79766666667	6743.98833333333
	1.1933334	6260.3426	31301.713			1.19333425	1352.27766666667	6761.38833333333
	1.19416705	6288.2244	31441.122			1.1941655	1355.65273333333	6778.26366666667
	1.1949983	6316.0496	31580.248			1.19500065	1358.6834	6793.417
	1.19583265	6341.6666	31708.333			1.1958319	1362.0578	6810.289
	1.1966663	6367.0272	31835.136			1.19667015	1365.55693333333	6827.78466666667
	1.19749675	6394.8154	31974.077			1.1974991	1368.71466666667	6843.57333333333
	1.19832955	6420.989	32104.945			1.1983327	1371.68746666667	6858.43733333333
	1.1991655	6443.4398	32217.199			1.1991655	1374.8052	6874.026
	1.1999991	6464.985	32324.925			1.20000295	1377.92526666667	6889.62633333333
	1.20001545	6465.4594	32327.297			1.20083505	1381.03	6905.15
	1.2000163	5134.4418	25672.209			1.2016686	1384.27773333333	6921.38866666667
	1.19928735	5020.96	25104.8			1.20249675	1387.34686666667	6936.73433333333
	1.1983788	4826.2126	24131.063			1.20333185	1389.722	6948.61
	1.1975225	4658.091	23290.455			1.20416855	1386.44606666667	6932.23033333333
	1.19668655	4505.6536	22528.268			1.2050038	1389.0148	6945.074
	1.1958514	4361.9064	21809.532			1.2058335	1391.98866666667	6959.94333333333
	1.19501235	4226.3862	21131.931			1.20666625	1394.24773333333	6971.23866666667
	1.19418345	4098.8206	20494.103			1.2075006	1397.73153333333	6988.65766666667
	1.19335065	3976.7298	19883.649			1.20833345	1402.37926666667	7011.89633333333
	1.1925178	3860.9988	19304.994			1.20917015	1406.85566666667	7034.27833333333
	1.1916811	3751.0112	18755.056			1.20999985	1411.33286666667	7056.66433333333
	1.19084755	3645.6778	18228.389			1.21082955	1415.90793333333	7079.53966666667
	1.1900217	3546.9552	17734.776			1.21166625	1420.31473333333	7101.57366666667
	1.18918345	3451.981	17259.905			1.21250375	1424.68673333333	7123.43366666667
	1.1883475	3361.139	16805.695			1.2133342	1428.8386	7144.193
	1.1875186	3275.4746	16377.373			1.21416785	1432.983	7164.915
	1.18667955	3192.5884	15962.942			1.2149983	1437.01526666667	7185.07633333333
	1.1858491	3114.9886	15574.943			1.21583345	1441.12833333333	7205.64166666667
	1.1850178	3040.3814	15201.907			1.21666625	1445.35866666667	7226.79333333333
	1.184185	2968.919	14844.595			1.21750375	1449.79466666667	7248.97333333333
	1.18334905	2900.0888	14500.444			1.2183311	1453.58046666667	7267.90233333333
	1.1825116	2834.8028	14174.014			1.21916705	1455.67266666667	7278.36333333333
	1.18168345	2772.812	13864.06			1.2200006	1458.57986666667	7292.89933333333
	1.1808491	2712.6796	13563.398			1.22083345	1461.65193333333	7308.25966666667
	1.18001625	2655.3926	13276.963			1.22167015	1464.25753333333	7321.28766666667
	1.1791803	2600.4044	13002.022			1.2225022	1465.0738	7325.369
	1.1783491	2547.5032	12737.516			1.2233319	1462.52426666667	7312.62133333333
	1.1775194	2497.025	12485.125			1.22416465	1464.38153333333	7321.90766666666
	1.17668265	2448.346	12241.73			1.2250022	1466.27993333333	7331.39966666667
	1.1758499	2401.609	12008.045			1.22583585	1468.10986666667	7340.54933333333
	1.17501705	2356.6544	11783.272			1.2266647	1471.38326666667	7356.91633333333
	1.17418425	2312.9064	11564.532			1.22749755	1473.1724	7365.862
	1.1733483	2271.649	11358.245			1.22833425	1476.24373333333	7381.21866666667
	1.17251545	2231.2782	11156.391			1.2291678	1480.17453333333	7400.87266666667
	1.17168425	2192.4824	10962.412			1.230003	1484.19273333333	7420.96366666667
	1.1708506	2155.0646	10775.323			1.2308342	1488.20193333333	7441.00966666667
	1.17001475	2118.8076	10594.038			1.2316647	1492.71526666667	7463.57633333333
	1.1691819	2084.0858	10420.429			1.23250065	1496.13546666667	7480.67733333333
	1.16835065	2050.3578	10251.789			1.2333334	1500.59926666667	7502.99633333333
	1.16751785	2017.8632	10089.316			1.2341702	1505.02593333333	7525.12966666667
	1.16668185	1986.0238	9930.119			1.2350022	1509.312	7546.56
	1.16584985	1955.6084	9778.042			1.2358295	1513.31993333333	7566.59966666667
	1.16501705	1925.8914	9629.457			1.2366663	1517.77686666667	7588.88433333333
	1.1641842	1897.4828	9487.414			1.23750215	1522.37546666667	7611.87733333333
	1.16334675	1869.8918	9349.459			1.23833815	1526.7978	7633.989
	1.16251395	1842.8966	9214.483			1.2391671	1531.23733333333	7656.18666666667
	1.16168425	1816.556	9082.78			1.23999825	1535.6842	7678.421
	1.1608491	1791.636	8958.18			1.2408342	1540.4242	7702.121
	1.1600163	1767.1508	8835.754			1.24166315	1545.16246666667	7725.81233333333
	1.15918105	1743.0368	8715.184			1.2425006	1549.291	7746.455
	1.1583499	1720.0268	8600.134			1.24333425	1552.4242	7762.121
	1.1575147	1697.4704	8487.352			1.2441639	1557.00486666667	7785.02433333333
	1.15668425	1675.6346	8378.173			1.24500225	1561.76246666667	7808.81233333333
	1.1558483	1654.2802	8271.401			1.24583265	1565.84113333333	7829.20566666667
	1.15501545	1633.7124	8168.562			1.2466678	1566.1526	7830.763
	1.1541827	1613.5148	8067.574			1.24750065	1565.3644	7826.822
	1.1533499	1593.7882	7968.941			1.2483319	1567.83213333333	7839.16066666667
	1.15251625	1574.5784	7872.892			1.24916705	1569.42246666667	7847.11233333333
	1.15168735	1556.3078	7781.539			1.2500021	1572.98433333333	7864.92166666667
	1.1508491	1537.8692	7689.346			1.2508364	1577.38893333333	7886.94466666667
	1.1500147	1520.1422	7600.711			1.25166535	1582.2068	7911.034
	1.1491874	1502.7604	7513.802			1.2524989	1587.05033333333	7935.25166666667
	1.14834675	1485.965	7429.825			1.25333415	1591.51506666667	7957.57533333333
	1.1475163	1469.6518	7348.259			1.2541662	1595.8064	7979.032
	1.14668265	1453.4516	7267.258			1.2550029	1599.494	7997.47
	1.1458491	1437.811	7189.055			1.2558365	1603.055	8015.275
	1.1450194	1422.4436	7112.218			1.2566638	1606.83053333333	8034.15266666667
	1.1441827	1407.3526	7036.763			1.2575029	1611.0342	8055.171
	1.14334985	1392.7912	6963.956			1.25833405	1614.91953333333	8074.59766666667
	1.1425163	1378.51	6892.55			1.25917005	1619.20753333333	8096.03766666667
	1.14168035	1364.5648	6822.824			1.25999825	1622.72246666667	8113.61233333333
	1.14085605	1351.0158	6755.079			1.2608333	1625.8072	8129.036
	1.14001705	1337.383	6686.915			1.2616685	1628.73973333333	8143.69866666667
	1.13918425	1324.4408	6622.204			1.26250135	1631.41606666667	8157.08033333333
	1.1383483	1311.678	6558.39			1.2633364	1634.53426666667	8172.67133333333
	1.137517	1299.1356	6495.678			1.26416535	1637.51946666667	8187.59733333333
	1.13668585	1286.904	6434.52			1.26499815	1641.182	8205.91
	1.1358506	1274.9422	6374.711			1.2658341	1645.032	8225.16
	1.13501465	1263.3092	6316.546			1.26666845	1648.6106	8243.053
	1.1341835	1251.704	6258.52			1.26750125	1649.86006666667	8249.30033333333
	1.13334825	1240.3578	6201.789			1.2683341	1652.39633333333	8261.98166666667
	1.13251855	1229.53	6147.65			1.26916615	1656.25153333333	8281.25766666667
	1.13168115	1218.5924	6092.962			1.26999975	1661.3718	8306.859
	1.13084905	1208.0524	6040.262			1.2708333	1665.71226666667	8328.56133333333
	1.13001785	1197.768	5988.84			1.2716685	1669.241	8346.205
	1.1291811	1187.5414	5937.707			1.2724997	1673.77673333333	8368.88366666667
	1.12835535	1177.5984	5887.992			1.2733333	1678.9476	8394.738
	1.12751705	1167.465	5837.325			1.2741661	1683.81886666667	8419.09433333333
	1.1266827	1158.0372	5790.186			1.2750013	1688.00953333333	8440.04766666667
	1.1258507	1148.5476	5742.738			1.27583415	1691.81586666667	8459.07933333333
	1.12501315	1139.1826	5695.913			1.2766662	1696.0776	8480.388
	1.12418575	1130.1106	5650.553			1.2775013	1699.9348	8499.674
	1.1233475	1121.1294	5605.647			1.27833575	1703.02313333333	8515.11566666667
	1.12251705	1112.3806	5561.903			1.2791693	1706.358	8531.79
	1.1216834	1103.7802	5518.901			1.2800005	1710.5756	8552.878
	1.12085065	1095.2892	5476.446			1.2808341	1714.72393333333	8573.61966666667
	1.12002015	1086.938	5434.69			1.2816669	1718.8398	8594.199
	1.1191827	1078.7476	5393.738			1.28250135	1723.62226666667	8618.11133333333
	1.11834905	1070.577	5352.885			1.28333405	1728.20986666667	8641.04933333333
	1.11751705	1062.797	5313.985			1.2841685	1733.0712	8665.356
	1.1166811	1055.0742	5275.371			1.2850006	1737.96393333333	8689.81966666667
	1.11585535	1047.5002	5237.501			1.28583325	1742.74426666667	8713.72133333333
	1.115017	1039.7042	5198.521			1.286667	1747.5174	8737.587
	1.11418345	1032.4368	5162.184			1.28750055	1752.34573333333	8761.72866666667
	1.11335145	1025.2274	5126.137			1.2883349	1757.23873333333	8786.19366666667
	1.1125155	1018.07	5090.35			1.2891701	1762.21586666667	8811.07933333333
	1.1116842	1010.8844	5054.422			1.2899989	1767.37566666667	8836.87833333333
	1.1108467	1004.0204	5020.102			1.2908341	1772.02166666667	8860.10833333333
	1.1100147	997.3676	4986.838			1.2916693	1773.67213333333	8868.36066666667
	1.10918345	990.7672	4953.836			1.2924981	1776.4356	8882.178
	1.1083506	984.0202	4920.101			1.29333645	1781.21486666667	8906.07433333333
	1.1075139	977.4766	4887.383			1.29416855	1786.0178	8930.089
	1.1066811	971.0712	4855.356			1.2949997	1790.67293333333	8953.36466666667
	1.1058475	964.8364	4824.182			1.2958333	1795.42006666667	8977.10033333333
	1.10501865	958.7434	4793.717			1.2966685	1798.16306666667	8990.81533333333
	1.1041811	952.6496	4763.248			1.2974997	1800.17666666667	9000.88333333333
	1.10335065	946.6102	4733.051			1.29833175	1803.33373333333	9016.66866666667
	1.10251785	940.6236	4703.118			1.2991677	1807.7856	9038.928
	1.10168345	934.7442	4673.721			1.30000205	1813.1554	9065.777
	1.10085065	929.08	4645.4			1.30083335	1818.88006666667	9094.40033333333
	1.1000178	923.4582	4617.291			1.30166695	1824.5592	9122.796
	1.09918425	917.8246	4589.123			1.30249975	1825.20113333333	9126.00566666667
	1.0983467	912.28	4561.4			1.3033317	1830.7638	9153.819
	1.097517	906.8914	4534.457			1.30416765	1836.97246666667	9184.86233333333
	1.09668345	901.559	4507.795			1.30499975	1843.01553333333	9215.07766666667
	1.09584985	896.3732	4481.866			1.3058381	1849.02466666667	9245.12333333333
	1.09501475	891.1048	4455.524			1.3066669	1854.80733333333	9274.03666666667
	1.0941811	886.0432	4430.216			1.30750045	1860.5258	9302.629
	1.0933467	880.9066	4404.533			1.30833255	1865.891	9329.455
	1.09251865	876.0818	4380.409			1.30916775	1870.99533333333	9354.97666666667
	1.0916811	871.1514	4355.757			1.31000055	1875.49673333333	9377.48366666667
	1.09085215	866.3626	4331.813			1.310831	1879.80333333333	9399.01666666667
	1.09001785	861.5518	4307.759			1.3116677	1884.11853333333	9420.59266666667
	1.08918265	856.8094	4284.047			1.31250055	1888.0544	9440.272
	1.08834905	852.2196	4261.098			1.31333335	1890.29293333333	9451.46466666667
	1.08751625	847.6436	4238.218			1.3141684	1894.866	9474.33
	1.0866811	843.1548	4215.774			1.3150005	1899.67973333333	9498.39866666667
	1.0858467	838.697	4193.485			1.31583495	1904.77826666667	9523.89133333333
	1.08501545	834.4696	4172.348			1.31666855	1909.8544	9549.272
	1.0841827	830.1464	4150.732			1.31750045	1915.12706666667	9575.63533333333
	1.0833522	825.9572	4129.786			1.31833645	1920.196	9600.98
	1.0825131	821.595	4107.975			1.3191661	1925.2388	9626.194
	1.0816819	817.6084	4088.042			1.3200028	1929.89213333333	9649.46066666667
	1.0808491	813.469	4067.345			1.32083325	1934.36086666667	9671.80433333333
	1.08001785	809.5256	4047.628			1.3216701	1936.9926	9684.963
	1.0791819	805.5694	4027.847			1.3225013	1938.02533333333	9690.12666666667
	1.0783475	801.479	4007.395			1.3233334	1941.29926666667	9706.49633333333
	1.0775163	797.6498	3988.249			1.3241662	1944.52526666667	9722.62633333333
	1.0766842	793.8798	3969.399			1.32500365	1949.76073333333	9748.80366666667
	1.07584825	790.1766	3950.883			1.32583485	1955.3828	9776.914
	1.0750194	786.442	3932.21			1.3266693	1961.22093333333	9806.10466666667
	1.0741803	782.6264	3913.132			1.32750125	1965.81406666667	9829.07033333333
	1.07334675	778.9816	3894.908			1.32833185	1969.7652	9848.826
	1.0725163	775.4716	3877.358			1.32916925	1974.39033333333	9871.95166666667
	1.07168345	771.8958	3859.479			1.32999895	1976.14806666667	9880.74033333333
	1.0708499	768.3902	3841.951			1.33083565	1965.29446666667	9826.47233333333
	1.0700131	764.9314	3824.657			1.33166685	1966.76553333333	9833.82766666667
	1.0691811	761.5948	3807.974			1.3325037	1972.6664	9863.332
	1.068346	758.167	3790.835			1.3333325	1977.0964	9885.482
	1.06751545	754.9214	3774.607			1.3341701	1981.44453333333	9907.22266666667
	1.06668345	751.6386	3758.193			1.33500295	1988.74833333333	9943.74166666667
	1.0658499	748.3276	3741.638			1.3358341	1994.92613333333	9974.63066666667
	1.06501395	745.0334	3725.167			1.33666695	2000.57586666667	10002.8793333333
	1.0641835	741.967	3709.835			1.3375053	2007.4644	10037.322
	1.06334755	738.796	3693.98			1.33833485	2014.38086666667	10071.9043333333
	1.06251545	735.7694	3678.847			1.33916765	2021.20206666667	10106.0103333333
	1.0616827	732.7028	3663.514			1.33999975	2027.49433333333	10137.4716666667
	1.0608483	729.7406	3648.703			1.3408333	2033.52233333333	10167.6116666667
	1.0600139	726.799	3633.995			1.3416685	2039.631	10198.155
	1.0591811	723.7888	3618.944			1.34249895	2043.41966666667	10217.0983333333
	1.05835065	721.0072	3605.036			1.3433349	2046.44166666667	10232.2083333333
	1.05751395	718.0398	3590.199			1.34416775	2050.60246666667	10253.0123333333
	1.05668115	715.0894	3575.447			1.3450013	2053.81413333333	10269.0706666667
	1.0558483	712.4354	3562.177			1.3458365	2056.91733333333	10284.5866666667
	1.05501545	709.6874	3548.437			1.3466677	2061.14433333333	10305.7216666667
	1.05418035	706.915	3534.575			1.3475013	2068.7554	10343.777
	1.05335065	704.2548	3521.274			1.3483326	2076.40886666667	10382.0443333333
	1.05251625	701.4954	3507.477			1.34916545	2083.67306666667	10418.3653333333
	1.05168425	698.8778	3494.389			1.350006	2090.20713333333	10451.0356666667
	1.05084675	696.2114	3481.057			1.3508326	2095.63233333333	10478.1616666667
	1.0500147	693.6346	3468.173			1.3516693	2101.22666666667	10506.1333333333
	1.0491819	691.0224	3455.112			1.35250045	2106.448	10532.24
	1.04834675	688.5442	3442.721			1.35333495	2111.792	10558.96
	1.04751625	686.1566	3430.783			1.3541709	2117.5422	10587.711
	1.04668265	683.6384	3418.192			1.3549982	2122.74373333333	10613.7186666667
	1.04585065	681.1934	3405.967			1.3558373	2122.10793333333	10610.5396666667
	1.0450139	678.6368	3393.184			1.35666845	2129.56286666667	10647.8143333333
	1.0441803	676.2958	3381.479			1.35750055	2136.07726666667	10680.3863333333
	1.0433483	673.8308	3369.154			1.3583356	2142.5078	10712.539
	1.04251625	671.6094	3358.047			1.3591677	2147.57086666667	10737.8543333333
	1.04168035	669.274	3346.37			1.36000365	2145.97006666667	10729.8503333333
	1.04084985	667.0074	3335.037			1.36083575	2146.6774	10733.387
	1.04001315	664.725	3323.625			1.3616669	2150.64866666667	10753.2433333333
	1.03918425	662.5604	3312.802			1.36250435	2152.78906666667	10763.9453333333
	1.0383475	660.363	3301.815			1.3633333	2154.68326666667	10773.4163333333
	1.03751475	658.1672	3290.836			1.36416925	2156.46066666667	10782.3033333333
	1.0366858	655.9842	3279.921			1.3650021	2160.09753333333	10800.4876666667
	1.03584675	653.8388	3269.194			1.36583565	2165.7856	10828.928
	1.0350131	651.7042	3258.521			1.36666775	2172.89686666667	10864.4843333333
	1.03418185	649.6656	3248.328			1.36749895	2179.7458	10898.729
	1.0333491	647.443	3237.215			1.36833565	2186.49826666667	10932.4913333333
	1.0325147	645.428	3227.14			1.36916695	2192.9616	10964.808
	1.0316819	643.4556	3217.278			1.3700013	2198.2376	10991.188
	1.03084675	641.4262	3207.131			1.37083575	2203.67986666667	11018.3993333333
	1.03001395	639.4168	3197.084			1.3716662	2208.3956	11041.978
	1.02918035	637.5312	3187.656			1.37250215	2211.21133333333	11056.0566666667
	1.02835225	635.5438	3177.719			1.37333335	2212.54013333333	11062.7006666667
	1.02751545	633.5614	3167.807			1.3741654	2212.36053333333	11061.8026666667
	1.02668345	631.716	3158.58			1.3750036	2206.9756	11034.878
	1.02584905	629.8674	3149.337			1.37583495	2209.57813333333	11047.8906666667
	1.0250155	627.908	3139.54			1.37666615	2215.97373333333	11079.8686666667
	1.0241835	626.1224	3130.612			1.3774982	2222.0266	11110.133
	1.02334755	624.281	3121.405			1.37833415	2227.46613333333	11137.3306666667
	1.02251625	622.514	3112.57			1.3791701	2234.04226666667	11170.2113333333
	1.02168115	620.6308	3103.154			1.3799982	2240.57893333333	11202.8946666667
	1.0208506	618.8146	3094.073			1.38083415	2247.6202	11238.101
	1.0200155	617.0032	3085.016			1.38166695	2255.1288	11275.644
	1.0191811	615.2872	3076.436			1.38250055	2259.06553333333	11295.3276666667
	1.01834835	613.5288	3067.644			1.38333335	2262.642	11313.21
	1.0175147	611.8398	3059.199			1.38416855	2267.06626666667	11335.3313333333
	1.01667955	610.1134	3050.567			1.384999	2272.382	11361.91
	1.01585225	608.4484	3042.242			1.3858333	2274.55713333333	11372.7856666667
	1.0150186	606.8556	3034.278			1.3866654	2273.14413333333	11365.7206666667
	1.01418345	605.1164	3025.582			1.3874997	2273.92773333333	11369.6386666667
	1.01334905	603.5296	3017.648			1.3883357	2271.46506666667	11357.3253333333
	1.0125155	601.9284	3009.642			1.3891685	2277.9614	11389.807
	1.0116834	600.3046	3001.523			1.3900006	2286.59193333333	11432.9596666667
	1.01084755	598.7304	2993.652			1.3908334	2294.9026	11474.513
	1.0100147	597.0948	2985.474			1.391667	2303.2898	11516.449
	1.00918115	595.5814	2977.907			1.3924998	2311.1212	11555.606
	1.0083499	594.0418	2970.209			1.39333485	2319.10326666667	11595.5163333333
	1.00751465	592.4124	2962.062			1.39416845	2327.12766666667	11635.6383333333
	1.00668265	590.8838	2954.419			1.39499975	2334.90566666667	11674.5283333333
	1.00584755	589.3734	2946.867			1.3958302	2342.26266666667	11711.3133333333
	1.0050147	587.9368	2939.684			1.39666855	2349.16326666667	11745.8163333333
	1.0041827	586.5766	2932.883			1.397499	2355.76293333333	11778.8146666667
	1.0033506	584.985	2924.925			1.3983357	2362.82326666667	11814.1163333333
	1.00251705	583.5358	2917.679			1.39916465	2369.4974	11847.487
	1.00168265	582.1364	2910.682			1.39999895	2376.2278	11881.139
	1.00084985	580.7318	2903.659			1.4008349	2382.4308	11912.154
	1.00001865	579.2652	2896.326			1.40166385	2387.84253333333	11939.2126666667
	0.99918185	577.8918	2889.459			1.40250055	2391.8124	11959.062
	0.998353	576.5102	2882.551			1.40333415	2391.6286	11958.143
	0.99751315	575.0448	2875.224			1.4041677	2387.84113333333	11939.2056666667
	0.9966811	573.7154	2868.577			1.40500055	2385.31393333333	11926.5696666667
	0.9958522	572.4458	2862.229			1.4058317	2383.47766666667	11917.3883333333
	0.9950131	570.9524	2854.762			1.40666695	2382.17513333333	11910.8756666667
	0.99418195	569.6256	2848.128			1.4074981	2392.1416	11960.708
	0.9933467	568.248	2841.24			1.40833335	2400.93546666667	12004.6773333333
	0.99251545	567.0538	2835.269			1.4091693	2409.44606666667	12047.2303333333
	0.99168425	565.8002	2829.001			1.40999585	2417.8688	12089.344
	0.9908522	564.4616	2822.308			1.41083495	2426.23726666667	12131.1863333333
	0.99001935	563.1798	2815.899			1.41166375	2432.7306	12163.653
	0.9891811	561.9408	2809.704			1.4125021	2440.354	12201.77
	0.98834755	560.651	2803.255			1.4133364	2446.6002	12233.001
	0.98752015	559.4426	2797.213			1.41416385	2452.7802	12263.901
	0.98668345	558.1112	2790.556			1.4150013	2460.03926666667	12300.1963333333
	0.9858483	556.957	2784.785			1.41583415	2467.6422	12338.211
	0.9850155	555.7678	2778.839			1.41666695	2475.83506666667	12379.1753333333
	0.9841835	554.5988	2772.994			1.417502	2484.39946666667	12421.9973333333
	0.9833514	553.3824	2766.912			1.4183317	2492.02113333333	12460.1056666667
	0.9825155	552.131	2760.655			1.41916765	2498.67933333333	12493.3966666667
	0.9816827	550.9946	2754.973			1.42000125	2503.99293333333	12519.9646666667
	0.9808483	549.78	2748.9			1.42083185	2505.71626666667	12528.5813333333
	0.9800163	548.656	2743.28			1.42167	2499.08346666667	12495.4173333333
	0.9791842	547.449	2737.245			1.42250045	2473.02926666667	12365.1463333333
	0.97835065	546.256	2731.28			1.4233333	2469.7886	12348.943
	0.97751625	545.1336	2725.668			1.4241661	2470.46866666667	12352.3433333333
	0.9766834	544	2720			1.4250013	2480.13	12400.65
	0.9758491	542.8022	2714.011			1.42583175	2491.77	12458.85
	0.97502255	541.797	2708.985			1.4266661	2502.54293333333	12512.7146666667
	0.97418345	540.6654	2703.327			1.4275013	2511.29246666667	12556.4623333333
	0.9733475	539.503	2697.515			1.42833485	2518.878	12594.39
	0.9725155	538.3682	2691.841			1.4291662	2523.6046	12618.023
	0.97167955	537.3812	2686.906			1.43000125	2528.29986666667	12641.4993333333
	0.9708538	536.3442	2681.721			1.4308341	2532.55726666667	12662.7863333333
	0.9700147	535.085	2675.425			1.4316693	2537.82293333333	12689.1146666667
	0.9691827	534.1402	2670.701			1.4325014	2543.54593333333	12717.7296666667
	0.9683483	533.0556	2665.278			1.4333318	2551.12546666667	12755.6273333333
	0.9675155	532.0068	2660.034			1.43416775	2560.2746	12801.373
	0.9666842	531.0512	2655.256			1.43500045	2567.51633333333	12837.5816666667
	0.96584985	529.9704	2649.852			1.4358349	2568.49466666667	12842.4733333333
	0.96501625	528.9878	2644.939			1.436667	2555.86406666667	12779.3203333333
	0.96418185	527.959	2639.795			1.43749965	2556.3856	12781.928
	0.96334985	526.8964	2634.482			1.4383334	2565.69606666667	12828.4803333333
	0.9625194	525.982	2629.91			1.4391653	2576.432	12882.16
	0.9616819	524.882	2624.41			1.4400013	2586.5416	12932.708
	0.96084835	524.019	2620.095			1.44083575	2595.99526666667	12979.9763333333
	0.9600178	523.028	2615.14			1.4416662	2602.72086666667	13013.6043333333
	0.95918185	521.9728	2609.864			1.4425005	2602.9994	13014.997
	0.9583483	520.9758	2604.879			1.4433326	2604.40306666667	13022.0153333333
	0.95751315	520.012	2600.06			1.44417075	2612.74513333333	13063.7256666667
	0.9566819	519.0736	2595.368			1.4450036	2621.94673333333	13109.7336666667
	0.9558499	518.0968	2590.484			1.44583105	2629.64966666667	13148.2483333333
	0.95501625	517.1488	2585.744			1.4466685	2634.94113333333	13174.7056666667
	0.9541819	516.1484	2580.742			1.44750135	2641.28846666667	13206.4423333333
	0.9533491	515.2212	2576.106			1.44833175	2649.44973333333	13247.2486666667
	0.952517	514.3014	2571.507			1.44916535	2657.9074	13289.537
	0.951685	513.3154	2566.577			1.45000055	2665.21793333333	13326.0896666667
	0.95084905	512.3862	2561.931			1.4508334	2669.002	13345.01
	0.9500163	511.3768	2556.884			1.4516653	2670.53406666667	13352.6703333333
	0.9491819	510.536	2552.68			1.45250125	2674.8884	13374.442
	0.9483491	509.6256	2548.128			1.45333575	2676.7812	13383.906
	0.94751625	508.7134	2543.567			1.4541669	2680.02053333333	13400.1026666667
	0.9466827	507.8296	2539.148			1.4550005	2685.71853333333	13428.5926666667
	0.9458506	506.849	2534.245			1.45583405	2690.12293333333	13450.6146666667
	0.94501475	506.0126	2530.063			1.4566669	2685.6444	13428.222
	0.9441842	505.168	2525.84			1.4575036	2687.47666666667	13437.3833333333
	0.9433491	504.3132	2521.566			1.45833105	2697.3208	13486.604
	0.9425155	503.4054	2517.027			1.4591685	2708.97626666667	13544.8813333333
	0.9416803	502.5028	2512.514			1.45999895	2719.66913333333	13598.3456666667
	0.9408491	501.6556	2508.278			1.46083415	2729.3112	13646.556
	0.94001545	500.8304	2504.152			1.46166845	2732.40146666667	13662.0073333333
	0.93918345	499.9818	2499.909			1.46250055	2737.59506666667	13687.9753333333
	0.93835065	499.1356	2495.678			1.46333485	2743.76293333333	13718.8146666667
	0.93751705	498.2116	2491.058			1.4641662	2746.0162	13730.081
	0.93668505	497.4624	2487.312			1.46500125	2742.22213333333	13711.1106666667
	0.9358483	496.6482	2483.241			1.46583795	2736.6638	13683.319
	0.93501545	495.79	2478.95			1.4666669	2741.73833333333	13708.6916666667
	0.93418345	495.0264	2475.132			1.4675005	2743.80266666667	13719.0133333333
	0.9333475	494.0848	2470.424			1.4683309	2745.2886	13726.443
	0.9325132	493.356	2466.78			1.4691685	2752.96313333333	13764.8156666667
	0.9316819	492.4926	2462.463			1.4700052	2758.63386666667	13793.1693333333
	0.93084825	491.6838	2458.419			1.47083255	2763.24233333333	13816.2116666667
	0.9300171	490.9136	2454.568			1.471667	2765.14473333333	13825.7236666667
	0.9291803	490.0132	2450.066			1.4724982	2767.0888	13835.444
	0.9283506	489.2084	2446.042			1.4733356	2763.57473333333	13817.8736666667
	0.92751705	488.447	2442.235			1.4741701	2765.78186666667	13828.9093333333
	0.92668265	487.6024	2438.012			1.4750013	2771.62253333333	13858.1126666667
	0.9258491	486.8242	2434.121			1.47583335	2775.93273333333	13879.6636666667
	0.9250178	486.121	2430.605			1.47666695	2779.62826666667	13898.1413333333
	0.92418345	485.255	2426.275			1.47750125	2783.89293333333	13919.4646666667
	0.92334675	484.3898	2421.949			1.47833495	2794.6212	13973.106
	0.92251315	483.722	2418.61			1.4791654	2804.85433333333	14024.2716666667
	0.9216842	482.9442	2414.721			1.4799997	2809.28373333333	14046.4186666667
	0.9208499	482.196	2410.98			1.4808333	2804.55273333333	14022.7636666667
	0.92001235	481.3928	2406.964			1.48166775	2804.5114	14022.557
	0.9191835	480.6044	2403.022			1.4825037	2814.39366666667	14071.9683333333
	0.91834755	479.8932	2399.466			1.48333325	2823.381	14116.905
	0.917517	479.2074	2396.037			1.484167	2837.00606666667	14185.0303333333
	0.91668115	478.4272	2392.136			1.4849998	2849.37086666667	14246.8543333333
	0.91584905	477.6118	2388.059			1.4858356	2859.633	14298.165
	0.91501705	476.9794	2384.897			1.4866653	2863.974	14319.87
	0.9141819	476.139	2380.695			1.48750125	2861.39306666667	14306.9653333333
	0.9133514	475.458	2377.29			1.48833335	2868.26053333333	14341.3026666667
	0.9125155	474.6652	2373.326			1.4891693	2873.42133333333	14367.1066666667
	0.91168115	473.9428	2369.714			1.49000125	2877.6546	14388.273
	0.9108506	473.2986	2366.493			1.49083645	2868.6132	14343.066
	0.9100163	472.4924	2362.462			1.4916685	2866.18806666667	14330.9403333333
	0.90918345	471.8002	2359.001			1.4924997	2880.0714	14400.357
	0.90835065	471.0598	2355.299			1.4933333	2894.74826666667	14473.7413333333
	0.9075124	470.3238	2351.619			1.494167	2905.45246666667	14527.2623333333
	0.9066811	469.6032	2348.016			1.49500055	2912.13233333333	14560.6616666667
	0.90584985	468.9082	2344.541			1.4958334	2917.45406666667	14587.2703333333
	0.90501785	468.2434	2341.217			1.49666845	2916.78966666667	14583.9483333333
	0.9041796	467.5726	2337.863			1.49750055	2896.55206666667	14482.7603333333
	0.9033499	466.7468	2333.734			1.49833335	2900.97473333333	14504.8736666667
	0.90251705	466.094	2330.47			1.4991677	2907.49606666667	14537.4803333333
	0.90168195	465.3764	2326.882			1.5000029	2914.55386666667	14572.7693333333
	0.90085225	464.6726	2323.363			1.5000005	2502.85826666667	12514.2913333333
	0.9000186	463.9888	2319.944			1.49927945	2477.447	12387.235
	0.89918115	463.181	2315.905			1.4983669	2433.25353333333	12166.2676666667
	0.89834905	462.5848	2312.924			1.4975068	2395.7332	11978.666
	0.89751395	461.9096	2309.548			1.49667235	2361.45653333333	11807.2826666666
	0.8966835	461.1736	2305.868			1.4958325	2329.38626666667	11646.9313333333
	0.89584985	460.56	2302.8			1.4950013	2298.3054	11491.527
	0.89501	459.708	2298.54			1.4941685	2268.2776	11341.388
	0.8941803	459.1684	2295.842			1.49333565	2239.16213333333	11195.8106666667
	0.8933483	458.4922	2292.461			1.4925045	2211.03393333333	11055.1696666667
	0.89252015	457.8858	2289.429			1.4916685	2183.80633333333	10919.0316666667
	0.8916819	457.2506	2286.253			1.4908357	2157.078	10785.39
	0.8908491	456.491	2282.455			1.48999975	2131.294	10656.47
	0.8900171	455.8692	2279.346			1.48916615	2106.00953333333	10530.0476666667
	0.88918185	455.1714	2275.857			1.4883396	2081.43053333333	10407.1526666667
	0.8883507	454.4436	2272.218			1.48750125	2057.2446	10286.2229999999
	0.8875163	453.9102	2269.551			1.4866662	2033.7204	10168.602
	0.8866811	453.14	2265.7			1.4858356	2010.78473333333	10053.9236666667
	0.88584905	452.5928	2262.964			1.48500205	1988.36726666667	9941.83633333333
	0.8850131	451.8432	2259.216			1.4841701	1966.20386666667	9831.01933333334
	0.8841811	451.2204	2256.102			1.48333325	1944.77913333333	9723.89566666667
	0.88335225	450.62	2253.1			1.48250135	1923.7906	9618.953
	0.8825139	449.9294	2249.647			1.48166685	1903.0442	9515.221
	0.8816819	449.3698	2246.849			1.4808364	1882.98346666667	9414.91733333333
	0.88084905	448.6966	2243.483			1.48000285	1863.16766666667	9315.83833333333
	0.8800155	448.0788	2240.394			1.4791669	1843.7308	9218.654
	0.8791811	447.3744	2236.872			1.4783326	1824.60346666667	9123.01733333333
	0.8783514	446.7646	2233.823			1.47750125	1806.03566666667	9030.17833333333
	0.87751625	446.1416	2230.708			1.4766684	1787.81053333333	8939.05266666667
	0.8766819	445.4468	2227.234			1.47583575	1769.8586	8849.293
	0.87585145	444.848	2224.24			1.475002	1752.1872	8760.936
	0.87501785	444.194	2220.97			1.4741662	1734.88673333333	8674.43366666667
	0.8741842	443.5856	2217.928			1.4733334	1717.83466666667	8589.17333333333
	0.87334835	442.9528	2214.764			1.47250055	1701.2038	8506.019
	0.87251625	442.3108	2211.554			1.4716685	1684.80953333333	8424.04766666667
	0.8716827	441.6852	2208.426			1.47083255	1668.79953333333	8343.99766666667
	0.87084985	441.0734	2205.367			1.4700021	1653.09506666667	8265.47533333333
	0.8700139	440.4488	2202.244			1.46916775	1637.48193333333	8187.40966666667
	0.86918265	439.8588	2199.294			1.4683357	1622.2352	8111.176
	0.86834595	439.2174	2196.087			1.46750285	1607.24766666667	8036.23833333333
	0.8675155	438.5914	2192.957			1.46666765	1592.52733333333	7962.63666666667
	0.8666811	438.0206	2190.103			1.46583485	1578.03533333333	7890.17666666667
	0.8658491	437.3034	2186.517			1.464999	1563.7492	7818.746
	0.8650163	436.7488	2183.744			1.46416455	1549.81006666667	7749.05033333333
	0.86418345	436.1786	2180.893			1.4633365	1536.117	7680.585
	0.86334595	435.5268	2177.634			1.4624989	1522.41053333333	7612.05266666667
	0.8625178	434.9916	2174.958			1.4616677	1509.20473333333	7546.02366666667
	0.86168425	434.3206	2171.603			1.4608334	1496.0748	7480.374
	0.8608483	433.77	2168.85			1.4600013	1483.1278	7415.639
	0.8600171	433.2144	2166.072			1.4591685	1470.40653333333	7352.03266666667
	0.8591803	432.5236	2162.618			1.4583318	1457.90713333333	7289.53566666667
	0.8583483	431.971	2159.855			1.4575045	1445.643	7228.215
	0.8575139	431.361	2156.805			1.4566669	1433.35633333333	7166.78166666667
	0.85668035	430.7424	2153.712			1.45583645	1421.4876	7107.438
	0.8558475	430.2144	2151.072			1.45500125	1409.65766666667	7048.28833333333
	0.8550147	429.6502	2148.251			1.45416855	1398.05506666667	6990.27533333333
	0.8541827	429.0962	2145.481			1.45333885	1386.60493333333	6933.02466666667
	0.85335145	428.4704	2142.352			1.452502	1375.3626	6876.813
	0.8525163	427.8982	2139.491			1.4516638	1364.22446666667	6821.12233333333
	0.85168345	427.3416	2136.708			1.4508325	1353.3006	6766.503
	0.8508444	426.7528	2133.764			1.4499989	1342.4426	6712.213
	0.85001705	426.1826	2130.913			1.4491692	1331.86153333333	6659.30766666667
	0.8491827	425.5406	2127.703			1.44833415	1321.2818	6606.409
	0.8483491	425.0362	2125.181			1.4475037	1310.87866666667	6554.39333333333
	0.84751705	424.419	2122.095			1.44666685	1300.67826666667	6503.39133333333
	0.84668035	423.8308	2119.154			1.44583015	1290.50206666667	6452.51033333333
	0.8458475	423.2562	2116.281			1.4450036	1280.59086666667	6402.95433333333
	0.84501625	422.7424	2113.712			1.44416855	1270.68526666667	6353.42633333333
	0.84418425	422.1734	2110.867			1.44333405	1260.98226666667	6304.91133333333
	0.8433491	421.583	2107.915			1.44250125	1251.4758	6257.379
	0.84251625	421.0554	2105.277			1.44167005	1242.05966666667	6210.29833333333
	0.84167875	420.4006	2102.003			1.44083575	1232.67393333333	6163.36966666667
	0.84084905	419.9178	2099.589			1.4400013	1223.48873333333	6117.44366666667
	0.84001705	419.3674	2096.837			1.4391662	1214.4354	6072.177
	0.8391835	418.8046	2094.023			1.4383365	1205.5992	6027.996
	0.83834595	418.2354	2091.177			1.43749895	1196.5654	5982.827
	0.8375155	417.6674	2088.337			1.4366685	1187.8898	5939.449
	0.836685	417.0564	2085.282			1.4358318	1179.2338	5896.169
	0.83584755	416.5372	2082.686			1.43500135	1170.7014	5853.507
	0.83501475	416.0286	2080.143			1.4341669	1162.3008	5811.504
	0.8341811	415.4644	2077.322			1.4333309	1154.03006666667	5770.15033333333
	0.8333491	414.859	2074.295			1.43250525	1145.83266666667	5729.16333333333
	0.83251395	414.328	2071.64			1.43166855	1137.68053333333	5688.40266666667
	0.8316827	413.801	2069.005			1.4308357	1129.71166666667	5648.55833333333
	0.83084755	413.2244	2066.122			1.42999975	1121.86493333333	5609.32466666667
	0.83001545	412.738	2063.69			1.42916695	1114.05313333333	5570.26566666667
	0.8291819	412.0956	2060.478			1.4283356	1106.31413333333	5531.57066666667
	0.82835145	411.519	2057.595			1.4274998	1098.75053333333	5493.75266666667
	0.82751625	411.0542	2055.271			1.42666535	1091.2488	5456.244
	0.82668195	410.469	2052.345			1.4258334	1083.87153333333	5419.35766666667
	0.8258467	409.9762	2049.881			1.4250006	1076.4762	5382.381
	0.8250147	409.2956	2046.478			1.4241685	1069.28326666667	5346.41633333333
	0.82418425	408.7648	2043.824			1.4233342	1062.12266666667	5310.61333333333
	0.82334905	408.2782	2041.391			1.42249895	1055.019	5275.095
	0.82251475	407.64	2038.2			1.42166765	1048.0552	5240.276
	0.8216858	407.3018	2036.509			1.42083255	1041.16446666667	5205.82233333333
	0.8208491	406.6338	2033.169			1.4200029	1034.37793333333	5171.88966666667
	0.82001315	405.9756	2029.878			1.41916545	1027.55766666667	5137.78833333333
	0.81918185	405.534	2027.67			1.4183341	1020.906	5104.53
	0.81834675	405.001	2025.005			1.41750125	1014.38126666667	5071.90633333333
	0.8175186	404.5904	2022.952			1.41666935	1007.81706666667	5039.08533333333
	0.81668265	403.9962	2019.981			1.41583415	1001.35686666667	5006.78433333333
	0.81585375	403.4914	2017.457			1.41500205	995.115266666667	4975.57633333333
	0.81501625	402.867	2014.335			1.4141646	988.796733333333	4943.98366666667
	0.8141827	402.3104	2011.552			1.41333565	982.620133333333	4913.10066666667
	0.8133507	401.9158	2009.579			1.4124997	976.3854	4881.927
	0.8125163	401.2998	2006.499			1.41166775	970.397466666667	4851.98733333333
	0.8116842	400.7352	2003.676			1.41083405	964.361	4821.805
	0.8108475	400.3212	2001.606			1.409999	958.457	4792.285
	0.8100178	399.7782	1998.891			1.4091693	952.620133333333	4763.10066666667
	0.8091866	399.3558	1996.779			1.4083326	946.807333333333	4734.03666666667
	0.80834755	398.8092	1994.046			1.4075029	941.089666666667	4705.44833333333
	0.8075124	398.1232	1990.616			1.4066684	935.401333333333	4677.00666666667
	0.806685	397.7398	1988.699			1.40583485	929.8102	4649.051
	0.80584905	397.2348	1986.174			1.4049974	924.289	4621.445
	0.80501935	396.7172	1983.586			1.40416845	918.834533333333	4594.17266666667
	0.8041811	396.2206	1981.103			1.4033349	913.400333333333	4567.00166666667
	0.8033491	395.6322	1978.161			1.40249895	908.046466666667	4540.23233333333
	0.80251625	395.2416	1976.208			1.40166535	902.7518	4513.759
	0.8016858	394.6534	1973.267			1.40083565	897.5732	4487.866
	0.80085145	394.1844	1970.922			1.3999997	892.324133333333	4461.62066666667
	0.8000155	393.5294	1967.647			1.3991669	887.229866666667	4436.14933333333
	0.7991819	393.0616	1965.308			1.3983333	882.178266666667	4410.89133333333
	0.79835065	392.5992	1962.996			1.3974966	877.074133333333	4385.37066666667
	0.7975155	392.1606	1960.803			1.3966669	872.158533333333	4360.79266666667
	0.79668425	391.616	1958.08			1.3958326	867.289133333333	4336.44566666667
	0.79584985	391.007	1955.035			1.39499905	862.429066666667	4312.14533333333
	0.7950147	390.4994	1952.497			1.39416845	857.586933333333	4287.93466666667
	0.79418035	390	1950			1.3933356	852.8168	4264.084
	0.7933499	389.5656	1947.828			1.3924989	848.1586	4240.793
	0.7925202	389.0704	1945.352			1.3916701	843.5098	4217.549
	0.79168035	388.511	1942.555			1.3908334	838.8458	4194.229
	0.79085225	388.089	1940.445			1.38999895	834.287133333333	4171.43566666667
	0.790017	387.583	1937.915			1.38916375	829.796733333333	4148.98366666667
	0.78918345	386.957	1934.785			1.3883364	825.392933333333	4126.96466666667
	0.78835065	386.5234	1932.617			1.38749825	820.920933333333	4104.60466666667
	0.78751705	385.956	1929.78			1.3866669	816.569	4082.845
	0.78668265	385.4152	1927.076			1.3858326	812.2434	4061.217
	0.78584985	384.974	1924.87			1.384999	807.927933333333	4039.63966666667
	0.7850202	384.4972	1922.486			1.38416855	803.727733333333	4018.63866666667
	0.78418345	383.8392	1919.196			1.3833317	799.539066666667	3997.69533333333
	0.78334985	383.4104	1917.052			1.38250125	795.4244	3977.122
	0.78251235	382.8788	1914.394			1.3816662	791.285	3956.425
	0.7816819	382.4238	1912.119			1.3808334	787.191066666667	3935.95533333333
	0.78085065	381.8766	1909.383			1.3799982	783.2144	3916.072
	0.7800155	381.295	1906.475			1.3791716	779.2816	3896.408
	0.77917875	380.8998	1904.499			1.37833325	775.266666666667	3876.33333333333
	0.77835145	380.4186	1902.093			1.3774982	771.373533333333	3856.86766666667
	0.77751785	379.9344	1899.672			1.376663	767.554866666667	3837.77433333333
	0.77668575	379.4264	1897.132			1.37583495	763.749	3818.745
	0.7758475	378.8142	1894.071			1.37499975	759.935333333333	3799.67666666667
	0.77501705	378.4226	1892.113			1.37416615	756.1714	3780.857
	0.77418195	377.9938	1889.969			1.37333335	752.490533333333	3762.45266666667
	0.7733514	377.4388	1887.194			1.37249975	748.818266666667	3744.09133333333
	0.7725163	376.9636	1884.818			1.3716653	745.124133333333	3725.62066666667
	0.7716819	376.3628	1881.814			1.37083575	741.567333333333	3707.83666666667
	0.7708499	375.974	1879.87			1.3700013	737.9634	3689.817
	0.7700132	375.5108	1877.554			1.3691661	734.4118	3672.059
	0.7691819	375.0098	1875.049			1.3683325	730.8818	3654.409
	0.76835225	374.6338	1873.169			1.3674997	727.4244	3637.122
	0.76751625	373.9464	1869.732			1.36666775	724.020333333333	3620.10166666667
	0.76667875	373.6168	1868.084			1.3658342	720.564266666667	3602.82133333333
	0.76584985	373.1524	1865.762			1.36500045	717.244066666667	3586.22033333333
	0.7650163	372.7104	1863.552			1.36416375	713.886	3569.43
	0.7641858	372.1548	1860.774			1.36333405	710.566666666667	3552.83333333333
	0.76334835	371.6054	1858.027			1.36250125	707.316133333333	3536.58066666667
	0.76251625	371.2412	1856.206			1.36166855	704.059266666667	3520.29633333333
	0.7616811	370.735	1853.675			1.3608326	700.849333333333	3504.24666666667
	0.76084985	370.2552	1851.276			1.35999905	697.6288	3488.144
	0.76002015	369.8142	1849.071			1.3591662	694.468533333333	3472.34266666667
	0.7591811	369.2454	1846.227			1.358331	691.367666666667	3456.83833333333
	0.7583491	368.848	1844.24			1.35750055	688.299466666667	3441.49733333333
	0.75751395	368.3776	1841.888			1.3566661	685.186466666667	3425.93233333333
	0.75668195	367.9072	1839.536			1.35583415	682.166466666667	3410.83233333333
	0.7558514	367.3022	1836.511			1.3550006	679.2098	3396.049
	0.7550163	366.9774	1834.887			1.35417	676.195533333333	3380.97766666667
	0.75418035	366.4502	1832.251			1.3533333	673.196266666667	3365.98133333333
	0.7533483	365.9116	1829.558			1.352499	670.3344	3351.672
	0.7525186	365.5406	1827.703			1.35166375	667.372666666667	3336.86333333333
	0.75168505	364.9152	1824.576			1.3508326	664.5268	3322.634
	0.7508491	364.5238	1822.619			1.3500029	661.679333333333	3308.39666666667
	0.75001555	364.0892	1820.446			1.34916695	658.850466666667	3294.25233333333
	0.74918115	363.56	1817.8			1.3483317	656.0472	3280.236
	0.74834905	363.1382	1815.691			1.34750055	653.2888	3266.444
	0.7475155	362.5492	1812.746			1.34666845	650.5166	3252.583
	0.74668265	362.1212	1810.606			1.3458349	647.8366	3239.183
	0.74584985	361.6746	1808.373			1.3450013	645.1196	3225.598
	0.7450147	361.2258	1806.129			1.344167	642.4174	3212.087
	0.74418185	360.7296	1803.648			1.34333415	639.7464	3198.732
	0.74334985	360.2784	1801.392			1.34249895	637.111133333333	3185.55566666667
	0.74251475	359.7952	1798.976			1.3416709	634.541733333333	3172.70866666667
	0.74167805	359.3176	1796.588			1.34083405	631.875866666667	3159.37933333333
	0.7408499	358.8982	1794.491			1.3400005	629.3596	3146.798
	0.74001625	358.382	1791.91			1.33916615	626.830066666667	3134.15033333333
	0.739185	357.9786	1789.893			1.3383357	624.316	3121.58
	0.7383483	357.4668	1787.334			1.33750605	621.8126	3109.063
	0.7375139	356.9682	1784.841			1.33666695	619.332266666667	3096.66133333333
[truncated: 1,607 more rows]
